# Supplementary material for: Renshen Yangrong decoction for secondary malaise and fatigue: network pharmacology and Mendelian randomization study
Source: Front Nutr. 2024 Jun 20;11:1404123. doi: 10.3389/fnut.2024.1404123 (PMC11222649; doi:10.3389/fnut.2024.1404123)
Supplement: Supplementary file 1 [file Table_1.XLSX]

## Sheet: Sheet1
Drug	MolId	MolName	Symbol
BZ	MOL003047	(-)-Borneol	MMP9
RG	MOL003047	(-)-Borneol	MMP9
RS	MOL006505	(-)-Epicatechin	NOS3
BS	MOL002249	(+)-Gallocatechin	MMP9
SDH	MOL002819	(2R)-2-[[(1R,2S,6S)-5-Hydroxy-2-(Hydroxymethyl)-3,9-Dioxatricyclo[4.4.0.02,4]Dec-7-En-10-Yl]Oxy]-6-(Hydroxymethyl)Oxane-3,4,5-Triol	SIRT1
GC	MOL004805	(2S)-2-[4-hydroxy-3-(3-methylbut-2-enyl)phenyl]-8,8-dimethyl-2,3-dihydropyrano[2,3-f]chromen-4-one	KCNH2
DG	MOL002111	(Z)-Butylidenephthalide	GAA
DG	MOL004795	1,4-NAPHTHOQUINONE	MMP9
GC	MOL004959	1-Methoxyphaseollidin	KCNH2
GC	MOL004978	2-[(3R)-8,8-dimethyl-3,4-dihydro-2H-pyrano[6,5-f]chromen-3-yl]-5-methoxyphenol	KCNH2
GC	MOL004849	3-(2,4-dihydroxyphenyl)-8-(1,1-dimethylprop-2-enyl)-7-hydroxy-5-methoxy-coumarin	KCNH2
GC	MOL000511	3beta-Hydroxyurs-12-En-28-Syre	MAPK9
GC	MOL000511	3beta-Hydroxyurs-12-En-28-Syre	MMP9
GC	MOL004966	3'-Hydroxy-4'-O-Methylglabridin	KCNH2
GC	MOL004974	3'-Methoxyglabridin	KCNH2
GC	MOL004864	5,7-dihydroxy-3-(4-methoxyphenyl)-8-(3-methylbut-2-enyl)chromone	KCNH2
HQ	MOL000378	7-O-methylisomucronulatol	KCNH2
BS	MOL008680	Acetaldehyde	MAPK9
BS	MOL008680	Acetaldehyde	MMP1
BS	MOL008680	Acetaldehyde	MMP9
HQ	MOL008680	Acetaldehyde	MAPK9
HQ	MOL008680	Acetaldehyde	MMP1
HQ	MOL008680	Acetaldehyde	MMP9
GC	MOL000475	ANETHOLE	MMP9
RG	MOL000475	ANETHOLE	MMP9
RS	MOL000475	ANETHOLE	MMP9
RS	MOL005320	Arachidonic Acid	ABCC1
RS	MOL005320	Arachidonic Acid	NOS3
RS	MOL005320	Arachidonic Acid	PPP5C
BS	MOL000561	Astragalin	MMP9
GC	MOL000561	Astragalin	MMP9
CP	MOL002773	Beta-Carotene	MMP1
HQ	MOL002773	Beta-Carotene	MMP1
BS	MOL000908	BETA-ELEMENE	MMP9
DG	MOL000908	BETA-ELEMENE	MMP9
FL	MOL000908	BETA-ELEMENE	MMP9
RS	MOL000908	BETA-ELEMENE	MMP9
WWZ	MOL000908	BETA-ELEMENE	MMP9
BS	MOL000358	beta-sitosterol	KCNH2
DG	MOL000358	beta-sitosterol	KCNH2
RS	MOL000358	beta-sitosterol	KCNH2
FL	MOL000417	Capsaicin	F2RL1
FL	MOL000417	Capsaicin	GAA
FL	MOL000417	Capsaicin	MMP1
FL	MOL000417	Capsaicin	SIRT1
HQ	MOL000417	Capsaicin	F2RL1
HQ	MOL000417	Capsaicin	GAA
HQ	MOL000417	Capsaicin	MMP1
HQ	MOL000417	Capsaicin	SIRT1
RS	MOL005338	Chikusetsusaponin IVc	NOS3
HQ	MOL001955	CHLOROGENIC ACID	GAA
CP	MOL005815	Citromitin	KCNH2
DG	MOL000090	Curcumin	ABCC5
DG	MOL000090	Curcumin	ADAM17
DG	MOL000090	Curcumin	AGER
DG	MOL000090	Curcumin	CD36
DG	MOL000090	Curcumin	GSTM1
DG	MOL000090	Curcumin	GSTM2
DG	MOL000090	Curcumin	IL15
DG	MOL000090	Curcumin	MMP1
DG	MOL000090	Curcumin	MMP9
DG	MOL000090	Curcumin	SIRT1
HQ	MOL000390	Daidzein	CPT1A
HQ	MOL000390	Daidzein	GAA
HQ	MOL000390	Daidzein	MMP9
HQ	MOL000390	Daidzein	NOS3
HQ	MOL008698	Dihydrocapsaicin	GAA
RG	MOL005598	EMBELIN	ADAM17
DG	MOL000776	Ethanol	GAA
DG	MOL000776	Ethanol	GRIN3A
DG	MOL000776	Ethanol	SLC29A1
GC	MOL004806	euchrenone	KCNH2
BZ	MOL000392	Formononetin	SIRT1
GC	MOL000392	Formononetin	SIRT1
HQ	MOL000392	Formononetin	SIRT1
RS	MOL000787	Fumarine	KCNH2
BS	MOL000513	Gallic Acid	MMP9
BS	MOL000513	Gallic Acid	P2RX7
FL	MOL000513	Gallic Acid	MMP9
FL	MOL000513	Gallic Acid	P2RX7
SDH	MOL004557	Geniposide	GSTM1
SDH	MOL004557	Geniposide	GSTM2
FL	MOL011401	Ginsenoside Re	MMP9
RS	MOL011401	Ginsenoside Re	MMP9
GC	MOL004908	Glabridin	MAPK9
GC	MOL004908	Glabridin	MMP9
GC	MOL004811	Glyasperin C	KCNH2
GC	MOL005007	Glyasperins M	KCNH2
GC	MOL004879	Glycyrin	KCNH2
YZ	MOL004020	Gossypin	MMP9
CP	MOL007930	Hesperidin	CAMK4
RG	MOL000666	HEXANAL	CD36
CP	MOL000149	Inositol	IMPA1
GC	MOL001789	Isoliquiritigenin	MMP9
HQ	MOL001789	Isoliquiritigenin	MMP9
BS	MOL000422	Kaempferol	GSTM1
BS	MOL000422	Kaempferol	GSTM2
BS	MOL000422	Kaempferol	MMP1
BS	MOL000422	Kaempferol	MMP9
GC	MOL000422	Kaempferol	GSTM1
GC	MOL000422	Kaempferol	GSTM2
GC	MOL000422	Kaempferol	MMP1
GC	MOL000422	Kaempferol	MMP9
HQ	MOL000422	Kaempferol	GSTM1
HQ	MOL000422	Kaempferol	GSTM2
HQ	MOL000422	Kaempferol	MMP1
HQ	MOL000422	Kaempferol	MMP9
RS	MOL000422	Kaempferol	GSTM1
RS	MOL000422	Kaempferol	GSTM2
RS	MOL000422	Kaempferol	MMP1
RS	MOL000422	Kaempferol	MMP9
CP	MOL001691	L-Ascorbic Acid	NOS3
CP	MOL001691	L-Ascorbic Acid	P4HTM
CP	MOL000305	Lauric Acid	LY96
FL	MOL000305	Lauric Acid	LY96
SDH	MOL000305	Lauric Acid	LY96
BZ	MOL000052	L-Glutamic Acid	CPQ
BZ	MOL000052	L-Glutamic Acid	GRIN3A
GC	MOL005003	Licoagrocarpin	KCNH2
GC	MOL000497	licochalcone a	RB1
GC	MOL004855	Licoricone	KCNH2
BZ	MOL007330	L-Menthol	CACNB2
BZ	MOL007330	L-Menthol	RB1
HQ	MOL000356	Lupeol	MMP9
CP	MOL004328	Naringenin	ABCC1
CP	MOL004328	Naringenin	SOAT1
DG	MOL004328	Naringenin	ABCC1
DG	MOL004328	Naringenin	SOAT1
GC	MOL004328	Naringenin	ABCC1
GC	MOL004328	Naringenin	SOAT1
CP	MOL006698	Naringin	MMP9
GC	MOL006698	Naringin	MMP9
DG	MOL000421	Nicotinic Acid	NOS3
DG	MOL000421	Nicotinic Acid	SIRT1
HQ	MOL000421	Nicotinic Acid	NOS3
HQ	MOL000421	Nicotinic Acid	SIRT1
RS	MOL000421	Nicotinic Acid	NOS3
RS	MOL000421	Nicotinic Acid	SIRT1
CP	MOL005828	nobiletin	KCNH2
CP	MOL005828	Nobiletin	MMP9
WWZ	MOL008730	NORDIHYDROGUAIARETIC ACID	F2RL1
WWZ	MOL008730	NORDIHYDROGUAIARETIC ACID	NOS3
FL	MOL001308	Oleic Acid	SOAT1
RG	MOL001308	Oleic Acid	SOAT1
RS	MOL001308	Oleic Acid	SOAT1
BZ	MOL001880	Oxalic Acid	GSTM1
BS	MOL001924	Paeoniflorin	MMP9
GC	MOL002844	Pinocembrin	AGER
GC	MOL002844	Pinocembrin	MMP9
BS	MOL000106	Pyrogallol	FCER1A
RS	MOL006109	Pyruvic Acid	SLC16A1
GC	MOL000098	Quercetin	CPT1A
GC	MOL000098	Quercetin	GAA
GC	MOL000098	Quercetin	GSTM1
GC	MOL000098	Quercetin	GSTM2
GC	MOL000098	quercetin	IL10RA
GC	MOL000098	quercetin	KCNH2
GC	MOL000098	Quercetin	MMP1
GC	MOL000098	Quercetin	MMP9
GC	MOL000098	Quercetin	NOS3
GC	MOL000098	Quercetin	RB1
GC	MOL000098	Quercetin	SIRT1
GC	MOL000098	Quercetin	SLC16A1
HQ	MOL000098	Quercetin	CPT1A
HQ	MOL000098	Quercetin	GAA
HQ	MOL000098	Quercetin	GSTM1
HQ	MOL000098	Quercetin	GSTM2
HQ	MOL000098	quercetin	IL10RA
HQ	MOL000098	quercetin	KCNH2
HQ	MOL000098	Quercetin	MMP1
HQ	MOL000098	Quercetin	MMP9
HQ	MOL000098	Quercetin	NOS3
HQ	MOL000098	Quercetin	RB1
HQ	MOL000098	Quercetin	SIRT1
HQ	MOL000098	Quercetin	SLC16A1
RS	MOL012744	Resveratrol	ABCC3
RS	MOL012744	Resveratrol	CCNE2
RS	MOL012744	Resveratrol	CPT1A
RS	MOL012744	Resveratrol	GAA
RS	MOL012744	Resveratrol	MMP9
RS	MOL012744	Resveratrol	NOS3
RS	MOL012744	Resveratrol	SIRT1
DG	MOL005567	Retinol	GAA
DG	MOL005567	Retinol	PTGDS
GC	MOL000415	RUTIN	SIRT1
HQ	MOL000415	RUTIN	SIRT1
YZ	MOL000415	RUTIN	SIRT1
WWZ	MOL005604	Schisandrin B	ABCC1
BS	MOL002218	Scopolin	SIRT1
DG	MOL002218	Scopolin	SIRT1
GC	MOL004891	shinpterocarpin	KCNH2
RS	MOL005850	Spermine	SLC22A4
RS	MOL005384	suchilactone	KCNH2
CP	MOL005814	Tangeretin	ABCC1
CP	MOL005814	Tangeretin	CD36
HQ	MOL000114	Vanillic Acid	NOS3
CP	MOL000635	Vanillin	MMP9
DG	MOL000635	Vanillin	MMP9
DG	MOL010861	Vitamin D3	MMP9
DG	MOL010861	Vitamin D3	TG
RS	MOL010861	Vitamin D3	MMP9
RS	MOL010861	Vitamin D3	TG
GC	MOL002771	VITAMIN E	SIRT1
WWZ	MOL002771	VITAMIN E	SIRT1
GC	MOL000415	RUTIN	GAA
HQ	MOL000415	RUTIN	GAA
YZ	MOL000415	RUTIN	GAA
RS	MOL006505	(-)-Epicatechin	GAA
FL	MOL011401	Ginsenoside Re	NOS3
RS	MOL011401	Ginsenoside Re	NOS3
DG	MOL000090	Curcumin	RB1
DG	MOL000090	Curcumin	NOS3
HQ	MOL001955	CHLOROGENIC ACID	NOS3
CP	MOL004328	Naringenin	SLC16A1
DG	MOL004328	Naringenin	SLC16A1
GC	MOL004328	Naringenin	SLC16A1
HQ	MOL000390	Daidzein	NOS3
BS	MOL008680	Acetaldehyde	SLC16A1
HQ	MOL008680	Acetaldehyde	SLC16A1
FL	MOL000417	Capsaicin	NOS3
HQ	MOL000417	Capsaicin	NOS3
RS	MOL012744	Resveratrol	RB1
RS	MOL012744	Resveratrol	NOS3
SDH	MOL003333	Acteoside	RB1
SDH	MOL000360	Ferulic acid	RB1
RG	MOL001308	Oleic acid	RB1
RG	MOL001308	Oleic acid	NOS3
RG	MOL000254	Eugenol	RB1
RG	MOL000219	Benzoic acid	SLC16A1
RG	MOL000219	Benzoic acid	NOS3
BS	MOL000219	Benzoic acid	SLC16A1
BS	MOL000219	Benzoic acid	NOS3
GC	MOL000354	Isorhamnetin	NOS3
GC	MOL000437	Isoquercitrin	GAA
HQ	MOL000354	Isorhamnetin	NOS3
HQ	MOL000437	Isoquercitrin	GAA
YZ	MOL000437	Isoquercitrin	GAA
