# Supplementary material for: Renshen Yangrong decoction for secondary malaise and fatigue: network pharmacology and Mendelian randomization study
Source: Front Nutr. 2024 Jun 20;11:1404123. doi: 10.3389/fnut.2024.1404123 (PMC11222649; doi:10.3389/fnut.2024.1404123)
Supplement: Supplementary file 3 [file Table_3.xlsx]

## Sheet: Sheet1
Drug	MolId	MolName	Symbol
BZ	MOL003047	(-)-Borneol	MMP9
RG	MOL003047	(-)-Borneol	MMP9
RS	MOL006505	(-)-Epicatechin	NOS3
BS	MOL002249	(+)-Gallocatechin	MMP9
SDH	MOL002819	(2R)-2-[[(1R,2S,6S)-5-Hydroxy-2-(Hydroxymethyl)-3,9-Dioxatricyclo[4.4.0.02,4]Dec-7-En-10-Yl]Oxy]-6-(Hydroxymethyl)Oxane-3,4,5-Triol	SIRT1
GC	MOL004805	(2S)-2-[4-hydroxy-3-(3-methylbut-2-enyl)phenyl]-8,8-dimethyl-2,3-dihydropyrano[2,3-f]chromen-4-one	KCNH2
DG	MOL002111	(Z)-Butylidenephthalide	GAA
DG	MOL004795	1,4-NAPHTHOQUINONE	MMP9
GC	MOL004959	1-Methoxyphaseollidin	KCNH2
GC	MOL004978	2-[(3R)-8,8-dimethyl-3,4-dihydro-2H-pyrano[6,5-f]chromen-3-yl]-5-methoxyphenol	KCNH2
GC	MOL004849	3-(2,4-dihydroxyphenyl)-8-(1,1-dimethylprop-2-enyl)-7-hydroxy-5-methoxy-coumarin	KCNH2
GC	MOL000511	3beta-Hydroxyurs-12-En-28-Syre	MAPK9
GC	MOL000511	3beta-Hydroxyurs-12-En-28-Syre	MMP9
GC	MOL004966	3'-Hydroxy-4'-O-Methylglabridin	KCNH2
GC	MOL004974	3'-Methoxyglabridin	KCNH2
GC	MOL004864	5,7-dihydroxy-3-(4-methoxyphenyl)-8-(3-methylbut-2-enyl)chromone	KCNH2
HQ	MOL000378	7-O-methylisomucronulatol	KCNH2
BS	MOL008680	Acetaldehyde	MAPK9
BS	MOL008680	Acetaldehyde	MMP1
BS	MOL008680	Acetaldehyde	MMP9
HQ	MOL008680	Acetaldehyde	MAPK9
HQ	MOL008680	Acetaldehyde	MMP1
HQ	MOL008680	Acetaldehyde	MMP9
GC	MOL000475	ANETHOLE	MMP9
RG	MOL000475	ANETHOLE	MMP9
RS	MOL000475	ANETHOLE	MMP9
RS	MOL005320	Arachidonic Acid	ABCC1
RS	MOL005320	Arachidonic Acid	NOS3
RS	MOL005320	Arachidonic Acid	PPP5C
BS	MOL000561	Astragalin	MMP9
GC	MOL000561	Astragalin	MMP9
CP	MOL002773	Beta-Carotene	MMP1
HQ	MOL002773	Beta-Carotene	MMP1
BS	MOL000908	BETA-ELEMENE	MMP9
DG	MOL000908	BETA-ELEMENE	MMP9
FL	MOL000908	BETA-ELEMENE	MMP9
RS	MOL000908	BETA-ELEMENE	MMP9
WWZ	MOL000908	BETA-ELEMENE	MMP9
BS	MOL000358	beta-sitosterol	KCNH2
DG	MOL000358	beta-sitosterol	KCNH2
RS	MOL000358	beta-sitosterol	KCNH2
FL	MOL000417	Capsaicin	F2RL1
FL	MOL000417	Capsaicin	GAA
FL	MOL000417	Capsaicin	MMP1
FL	MOL000417	Capsaicin	SIRT1
HQ	MOL000417	Capsaicin	F2RL1
HQ	MOL000417	Capsaicin	GAA
HQ	MOL000417	Capsaicin	MMP1
HQ	MOL000417	Capsaicin	SIRT1
RS	MOL005338	Chikusetsusaponin IVc	NOS3
HQ	MOL001955	CHLOROGENIC ACID	GAA
CP	MOL005815	Citromitin	KCNH2
DG	MOL000090	Curcumin	ABCC5
DG	MOL000090	Curcumin	ADAM17
DG	MOL000090	Curcumin	AGER
DG	MOL000090	Curcumin	CD36
DG	MOL000090	Curcumin	GSTM1
DG	MOL000090	Curcumin	GSTM2
DG	MOL000090	Curcumin	IL15
DG	MOL000090	Curcumin	MMP1
DG	MOL000090	Curcumin	MMP9
DG	MOL000090	Curcumin	SIRT1
HQ	MOL000390	Daidzein	CPT1A
HQ	MOL000390	Daidzein	GAA
HQ	MOL000390	Daidzein	MMP9
HQ	MOL000390	Daidzein	NOS3
HQ	MOL008698	Dihydrocapsaicin	GAA
RG	MOL005598	EMBELIN	ADAM17
DG	MOL000776	Ethanol	GAA
DG	MOL000776	Ethanol	GRIN3A
DG	MOL000776	Ethanol	SLC29A1
GC	MOL004806	euchrenone	KCNH2
BZ	MOL000392	Formononetin	SIRT1
GC	MOL000392	Formononetin	SIRT1
HQ	MOL000392	Formononetin	SIRT1
RS	MOL000787	Fumarine	KCNH2
BS	MOL000513	Gallic Acid	MMP9
BS	MOL000513	Gallic Acid	P2RX7
FL	MOL000513	Gallic Acid	MMP9
FL	MOL000513	Gallic Acid	P2RX7
SDH	MOL004557	Geniposide	GSTM1
SDH	MOL004557	Geniposide	GSTM2
FL	MOL011401	Ginsenoside Re	MMP9
RS	MOL011401	Ginsenoside Re	MMP9
GC	MOL004908	Glabridin	MAPK9
GC	MOL004908	Glabridin	MMP9
GC	MOL004811	Glyasperin C	KCNH2
GC	MOL005007	Glyasperins M	KCNH2
GC	MOL004879	Glycyrin	KCNH2
YZ	MOL004020	Gossypin	MMP9
CP	MOL007930	Hesperidin	CAMK4
RG	MOL000666	HEXANAL	CD36
CP	MOL000149	Inositol	IMPA1
GC	MOL001789	Isoliquiritigenin	MMP9
HQ	MOL001789	Isoliquiritigenin	MMP9
BS	MOL000422	Kaempferol	GSTM1
BS	MOL000422	Kaempferol	GSTM2
BS	MOL000422	Kaempferol	MMP1
BS	MOL000422	Kaempferol	MMP9
GC	MOL000422	Kaempferol	GSTM1
GC	MOL000422	Kaempferol	GSTM2
GC	MOL000422	Kaempferol	MMP1
GC	MOL000422	Kaempferol	MMP9
HQ	MOL000422	Kaempferol	GSTM1
HQ	MOL000422	Kaempferol	GSTM2
HQ	MOL000422	Kaempferol	MMP1
HQ	MOL000422	Kaempferol	MMP9
RS	MOL000422	Kaempferol	GSTM1
RS	MOL000422	Kaempferol	GSTM2
RS	MOL000422	Kaempferol	MMP1
RS	MOL000422	Kaempferol	MMP9
CP	MOL001691	L-Ascorbic Acid	NOS3
CP	MOL001691	L-Ascorbic Acid	P4HTM
CP	MOL000305	Lauric Acid	LY96
FL	MOL000305	Lauric Acid	LY96
SDH	MOL000305	Lauric Acid	LY96
BZ	MOL000052	L-Glutamic Acid	CPQ
BZ	MOL000052	L-Glutamic Acid	GRIN3A
GC	MOL005003	Licoagrocarpin	KCNH2
GC	MOL000497	licochalcone a	RB1
GC	MOL004855	Licoricone	KCNH2
BZ	MOL007330	L-Menthol	CACNB2
BZ	MOL007330	L-Menthol	RB1
HQ	MOL000356	Lupeol	MMP9
CP	MOL004328	Naringenin	ABCC1
CP	MOL004328	Naringenin	SOAT1
DG	MOL004328	Naringenin	ABCC1
DG	MOL004328	Naringenin	SOAT1
GC	MOL004328	Naringenin	ABCC1
GC	MOL004328	Naringenin	SOAT1
CP	MOL006698	Naringin	MMP9
GC	MOL006698	Naringin	MMP9
DG	MOL000421	Nicotinic Acid	NOS3
DG	MOL000421	Nicotinic Acid	SIRT1
HQ	MOL000421	Nicotinic Acid	NOS3
HQ	MOL000421	Nicotinic Acid	SIRT1
RS	MOL000421	Nicotinic Acid	NOS3
RS	MOL000421	Nicotinic Acid	SIRT1
CP	MOL005828	nobiletin	KCNH2
CP	MOL005828	Nobiletin	MMP9
WWZ	MOL008730	NORDIHYDROGUAIARETIC ACID	F2RL1
WWZ	MOL008730	NORDIHYDROGUAIARETIC ACID	NOS3
FL	MOL001308	Oleic Acid	SOAT1
RG	MOL001308	Oleic Acid	SOAT1
RS	MOL001308	Oleic Acid	SOAT1
BZ	MOL001880	Oxalic Acid	GSTM1
BS	MOL001924	Paeoniflorin	MMP9
GC	MOL002844	Pinocembrin	AGER
GC	MOL002844	Pinocembrin	MMP9
BS	MOL000106	Pyrogallol	FCER1A
RS	MOL006109	Pyruvic Acid	SLC16A1
GC	MOL000098	Quercetin	CPT1A
GC	MOL000098	Quercetin	GAA
GC	MOL000098	Quercetin	GSTM1
GC	MOL000098	Quercetin	GSTM2
GC	MOL000098	quercetin	IL10RA
GC	MOL000098	quercetin	KCNH2
GC	MOL000098	Quercetin	MMP1
GC	MOL000098	Quercetin	MMP9
GC	MOL000098	Quercetin	NOS3
GC	MOL000098	Quercetin	RB1
GC	MOL000098	Quercetin	SIRT1
GC	MOL000098	Quercetin	SLC16A1
HQ	MOL000098	Quercetin	CPT1A
HQ	MOL000098	Quercetin	GAA
HQ	MOL000098	Quercetin	GSTM1
HQ	MOL000098	Quercetin	GSTM2
HQ	MOL000098	quercetin	IL10RA
HQ	MOL000098	quercetin	KCNH2
HQ	MOL000098	Quercetin	MMP1
HQ	MOL000098	Quercetin	MMP9
HQ	MOL000098	Quercetin	NOS3
HQ	MOL000098	Quercetin	RB1
HQ	MOL000098	Quercetin	SIRT1
HQ	MOL000098	Quercetin	SLC16A1
RS	MOL012744	Resveratrol	ABCC3
RS	MOL012744	Resveratrol	CCNE2
RS	MOL012744	Resveratrol	CPT1A
RS	MOL012744	Resveratrol	GAA
RS	MOL012744	Resveratrol	MMP9
RS	MOL012744	Resveratrol	NOS3
RS	MOL012744	Resveratrol	SIRT1
DG	MOL005567	Retinol	GAA
DG	MOL005567	Retinol	PTGDS
GC	MOL000415	RUTIN	SIRT1
HQ	MOL000415	RUTIN	SIRT1
YZ	MOL000415	RUTIN	SIRT1
WWZ	MOL005604	Schisandrin B	ABCC1
BS	MOL002218	Scopolin	SIRT1
DG	MOL002218	Scopolin	SIRT1
GC	MOL004891	shinpterocarpin	KCNH2
RS	MOL005850	Spermine	SLC22A4
RS	MOL005384	suchilactone	KCNH2
CP	MOL005814	Tangeretin	ABCC1
CP	MOL005814	Tangeretin	CD36
HQ	MOL000114	Vanillic Acid	NOS3
CP	MOL000635	Vanillin	MMP9
DG	MOL000635	Vanillin	MMP9
DG	MOL010861	Vitamin D3	MMP9
DG	MOL010861	Vitamin D3	TG
RS	MOL010861	Vitamin D3	MMP9
RS	MOL010861	Vitamin D3	TG
GC	MOL002771	VITAMIN E	SIRT1
WWZ	MOL002771	VITAMIN E	SIRT1
GC	MOL000415	RUTIN	GAA
HQ	MOL000415	RUTIN	GAA
YZ	MOL000415	RUTIN	GAA
RS	MOL006505	(-)-Epicatechin	GAA
FL	MOL011401	Ginsenoside Re	NOS3
RS	MOL011401	Ginsenoside Re	NOS3
DG	MOL000090	Curcumin	RB1
DG	MOL000090	Curcumin	NOS3
HQ	MOL001955	CHLOROGENIC ACID	NOS3
CP	MOL004328	Naringenin	SLC16A1
DG	MOL004328	Naringenin	SLC16A1
GC	MOL004328	Naringenin	SLC16A1
HQ	MOL000390	Daidzein	NOS3
BS	MOL008680	Acetaldehyde	SLC16A1
HQ	MOL008680	Acetaldehyde	SLC16A1
FL	MOL000417	Capsaicin	NOS3
HQ	MOL000417	Capsaicin	NOS3
RS	MOL012744	Resveratrol	RB1
RS	MOL012744	Resveratrol	NOS3
SDH	MOL003333	Acteoside	RB1
SDH	MOL000360	Ferulic acid	RB1
RG	MOL001308	Oleic acid	RB1
RG	MOL001308	Oleic acid	NOS3
RG	MOL000254	Eugenol	RB1
RG	MOL000219	Benzoic acid	SLC16A1
RG	MOL000219	Benzoic acid	NOS3
BS	MOL000219	Benzoic acid	SLC16A1
BS	MOL000219	Benzoic acid	NOS3
GC	MOL000354	Isorhamnetin	NOS3
GC	MOL000437	Isoquercitrin	GAA
HQ	MOL000354	Isorhamnetin	NOS3
HQ	MOL000437	Isoquercitrin	GAA
YZ	MOL000437	Isoquercitrin	GAA

## Sheet: Sheet2
id.exposure	Chr	Start	End	id.outcome	outcome	exposure	method	nsnp	beta	se	pval	lo_ci	up_ci	or	or_lci95	or_uci95
GPR83	11	94110477	94134585	sEVcPY	outcome	ENSG00000123901 || id:eqtl-a-ENSG00000123901	Inverse variance weighted	8	-0.00077982	0.000157673	7.58248e-07	-0.00108886	-0.000470781	0.99922	0.998912	0.999529
P4HTM	3	49027319	49044587	38eZD0	outcome	ENSG00000178467 || id:eqtl-a-ENSG00000178467	Inverse variance weighted	4	0.000670006	0.000158712	2.4266e-05	0.00035893	0.000981081	1.00067	1.00036	1.00098
GPR160	3	169755717	169803191	NQIWKQ	outcome	ENSG00000173890 || id:eqtl-a-ENSG00000173890	Inverse variance weighted	4	-0.0006226	0.000147915	2.56313e-05	-0.000912514	-0.000332686	0.999378	0.999088	0.999667
GFPT1	2	69546905	69614382	FTNKqC	outcome	ENSG00000198380 || id:eqtl-a-ENSG00000198380	Inverse variance weighted	5	-0.000443517	0.000106107	2.91635e-05	-0.000651487	-0.000235547	0.999557	0.999349	0.999764
PRLR	5	35048861	35230794	VDf8nY	outcome	ENSG00000113494 || id:eqtl-a-ENSG00000113494	Inverse variance weighted	4	-0.00132928	0.000326948	4.78834e-05	-0.0019701	-0.000688462	0.998672	0.998032	0.999312
SEMA4D	9	91975702	92113045	vMjjdS	outcome	ENSG00000187764 || id:eqtl-a-ENSG00000187764	Inverse variance weighted	11	-0.000506299	0.000125636	5.58059e-05	-0.000752546	-0.000260052	0.999494	0.999248	0.99974
FCRL2	1	157715523	157746922	eKi70Z	outcome	ENSG00000132704 || id:eqtl-a-ENSG00000132704	Inverse variance weighted	3	0.00219823	0.00054944	6.31164e-05	0.00112132	0.00327513	1.0022	1.00112	1.00328
CRISPLD2	16	84853590	84954374	MI1tM4	outcome	ENSG00000103196 || id:eqtl-a-ENSG00000103196	Inverse variance weighted	30	-0.000305397	7.89094e-05	0.000108734	-0.00046006	-0.000150735	0.999695	0.99954	0.999849
GAA	17	78075355	78093678	6EaP1z	outcome	ENSG00000171298 || id:eqtl-a-ENSG00000171298	Inverse variance weighted	11	-0.000255669	6.66678e-05	0.000125579	-0.000386338	-0.000125	0.999744	0.999614	0.999875
MAN1B1	9	139981379	140003635	HKQkHg	outcome	ENSG00000177239 || id:eqtl-a-ENSG00000177239	Inverse variance weighted	12	-0.000446734	0.000116521	0.000126113	-0.000675116	-0.000218353	0.999553	0.999325	0.999782
SLC16A1	1	113454469	113499635	nJrlDg	outcome	ENSG00000155380 || id:eqtl-a-ENSG00000155380	Inverse variance weighted	6	-0.00130569	0.000341106	0.000129284	-0.00197426	-0.000637124	0.998695	0.998028	0.999363
HSD17B11	4	88257762	88312538	0HD7Pi	outcome	ENSG00000198189 || id:eqtl-a-ENSG00000198189	Inverse variance weighted	9	0.000486369	0.000132922	0.000253158	0.000225841	0.000746897	1.00049	1.00023	1.00075
RB1	13	48877887	49056122	QRGy4b	outcome	ENSG00000139687 || id:eqtl-a-ENSG00000139687	Inverse variance weighted	4	-0.00116395	0.000319757	0.00027254	-0.00179067	-0.000537222	0.998837	0.998211	0.999463
PSMB9	6	32811913	32827362	mgaXft	outcome	ENSG00000240065 || id:eqtl-a-ENSG00000240065	Inverse variance weighted	7	0.000677052	0.000187339	0.000301454	0.000309867	0.00104424	1.00068	1.00031	1.00104
NOS3	7	150688083	150711676	G3olsE	outcome	ENSG00000164867 || id:eqtl-a-ENSG00000164867	Inverse variance weighted	5	0.00144533	0.000414792	0.000493101	0.000632341	0.00225833	1.00145	1.00063	1.00226
IMPA1	8	82570196	82598928	sAUcR7	outcome	ENSG00000133731 || id:eqtl-a-ENSG00000133731	Inverse variance weighted	5	0.000582003	0.000167641	0.000517148	0.000253426	0.00091058	1.00058	1.00025	1.00091
CD6	11	60739115	60787849	RYeYxd	outcome	ENSG00000013725 || id:eqtl-a-ENSG00000013725	Inverse variance weighted	7	-0.000735613	0.000213306	0.000563423	-0.00115369	-0.000317535	0.999265	0.998847	0.999683
KCNK6	19	38810484	38819660	UXvTjF	outcome	ENSG00000099337 || id:eqtl-a-ENSG00000099337	Inverse variance weighted	4	-0.00148348	0.000433695	0.000624928	-0.00233352	-0.000633437	0.998518	0.997669	0.999367
AGER	6	32148745	32152101	fShwXb	outcome	ENSG00000204305 || id:eqtl-a-ENSG00000204305	Inverse variance weighted	6	0.00149782	0.000440729	0.000677561	0.00063399	0.00236165	1.0015	1.00063	1.00236
H6PD	1	9294834	9331396	s54nUi	outcome	ENSG00000049239 || id:eqtl-a-ENSG00000049239	Inverse variance weighted	16	-0.000385208	0.000116214	0.000917623	-0.000612988	-0.000157428	0.999615	0.999387	0.999843
MFNG	22	37865101	37882439	Hp0UF2	outcome	ENSG00000100060 || id:eqtl-a-ENSG00000100060	Inverse variance weighted	3	-0.00277875	0.000861023	0.00124979	-0.00446636	-0.00109114	0.997225	0.995544	0.998909
LRPAP1	4	3508103	3534286	fjVn5q	outcome	ENSG00000163956 || id:eqtl-a-ENSG00000163956	Inverse variance weighted	7	0.000788056	0.00024455	0.00127086	0.000308739	0.00126737	1.00079	1.00031	1.00127
PIK3C2A	11	17099277	17229530	e20RE2	outcome	ENSG00000011405 || id:eqtl-a-ENSG00000011405	Inverse variance weighted	6	0.000356798	0.000112825	0.00156472	0.000135661	0.000577934	1.00036	1.00014	1.00058
GPR19	12	12813825	12849141	pTjjs3	outcome	ENSG00000183150 || id:eqtl-a-ENSG00000183150	Inverse variance weighted	6	0.000697549	0.000221408	0.00162987	0.000263588	0.00113151	1.0007	1.00026	1.00113
SPINT2	19	38734675	38783254	Jnu4dj	outcome	ENSG00000167642 || id:eqtl-a-ENSG00000167642	Inverse variance weighted	3	0.00195451	0.000628241	0.00186402	0.000723158	0.00318586	1.00196	1.00072	1.00319
GRK4	4	2965335	3042474	DGfzb2	outcome	ENSG00000125388 || id:eqtl-a-ENSG00000125388	Inverse variance weighted	4	-0.000555021	0.000178834	0.00191213	-0.000905537	-0.000204506	0.999445	0.999095	0.999796
VCL	10	75757872	75879918	msZESO	outcome	ENSG00000035403 || id:eqtl-a-ENSG00000035403	Inverse variance weighted	3	0.000563553	0.000182289	0.00199123	0.000206267	0.00092084	1.00056	1.00021	1.00092
CD247	1	167399877	167487847	Jun3sI	outcome	ENSG00000198821 || id:eqtl-a-ENSG00000198821	Inverse variance weighted	4	0.000730637	0.000236533	0.00200867	0.000267033	0.00119424	1.00073	1.00027	1.00119
KMO	1	241695434	241758944	RqdTdQ	outcome	ENSG00000117009 || id:eqtl-a-ENSG00000117009	Inverse variance weighted	6	-0.000973493	0.000321838	0.00248804	-0.0016043	-0.000342691	0.999027	0.998397	0.999657
TM2D1	1	62146718	62191095	L4i7NX	outcome	ENSG00000162604 || id:eqtl-a-ENSG00000162604	Inverse variance weighted	5	0.00101798	0.000339413	0.00270666	0.000352727	0.00168323	1.00102	1.00035	1.00168
DMPK	19	46272975	46285810	CZU5ye	outcome	ENSG00000104936 || id:eqtl-a-ENSG00000104936	Inverse variance weighted	6	0.000538038	0.000179622	0.00274087	0.00018598	0.000890096	1.00054	1.00019	1.00089
PCSK5	9	78505560	78977255	AqvPNv	outcome	ENSG00000099139 || id:eqtl-a-ENSG00000099139	Inverse variance weighted	15	0.000715456	0.000239154	0.00277511	0.000246714	0.0011842	1.00072	1.00025	1.00118
SENP6	6	76311225	76427997	Co4mFa	outcome	ENSG00000112701 || id:eqtl-a-ENSG00000112701	Inverse variance weighted	7	0.000266021	8.89283e-05	0.00277694	9.17215e-05	0.000440321	1.00027	1.00009	1.00044
SLC12A7	5	1050499	1112150	PiymBg	outcome	ENSG00000113504 || id:eqtl-a-ENSG00000113504	Inverse variance weighted	14	-0.000320389	0.000107789	0.00295502	-0.000531655	-0.000109123	0.99968	0.999468	0.999891
ICAM2	17	62079954	62097994	Fr5oeH	outcome	ENSG00000108622 || id:eqtl-a-ENSG00000108622	Inverse variance weighted	6	0.000822024	0.000276855	0.00298625	0.000279388	0.00136466	1.00082	1.00028	1.00137
ABHD12	20	25275379	25371619	ffSYtw	outcome	ENSG00000100997 || id:eqtl-a-ENSG00000100997	Inverse variance weighted	3	0.000890405	0.000302517	0.00324713	0.000297471	0.00148334	1.00089	1.0003	1.00148
ATRAID	2	27434895	27440046	sRXTvM	outcome	ENSG00000138085 || id:eqtl-a-ENSG00000138085	Inverse variance weighted	4	0.000532031	0.000180802	0.00325453	0.000177659	0.000886403	1.00053	1.00018	1.00089
EMC10	19	50979657	50986608	AhQnNG	outcome	ENSG00000161671 || id:eqtl-a-ENSG00000161671	Inverse variance weighted	7	-0.00134449	0.000461985	0.00361143	-0.00224998	-0.000439	0.998656	0.997753	0.999561
GRK5	10	120967101	121215131	Y6Wdas	outcome	ENSG00000198873 || id:eqtl-a-ENSG00000198873	Inverse variance weighted	6	0.000937932	0.000322532	0.00363718	0.000305769	0.0015701	1.00094	1.00031	1.00157
HLA-DRB5	6	32485120	32498064	VirVyE	outcome	ENSG00000198502 || id:eqtl-a-ENSG00000198502	Inverse variance weighted	10	-0.000332039	0.000114463	0.00372152	-0.000556386	-0.000107692	0.999668	0.999444	0.999892
KLHL12	1	202860228	202897764	0mv33X	outcome	ENSG00000117153 || id:eqtl-a-ENSG00000117153	Inverse variance weighted	5	-0.00112648	0.000389648	0.00384005	-0.00189018	-0.000362766	0.998874	0.998112	0.999637
SNAP29	22	21213271	21245506	8RpYYc	outcome	ENSG00000099940 || id:eqtl-a-ENSG00000099940	Inverse variance weighted	5	0.000436239	0.000151117	0.00389218	0.00014005	0.000732428	1.00044	1.00014	1.00073
GSTM4	1	110198703	110208118	Gb6YKV	outcome	ENSG00000168765 || id:eqtl-a-ENSG00000168765	Inverse variance weighted	11	-0.000230525	8.00114e-05	0.00396226	-0.000387347	-7.37026e-05	0.99977	0.999613	0.999926
P2RX7	12	121570622	121623876	UdP5sC	outcome	ENSG00000089041 || id:eqtl-a-ENSG00000089041	Inverse variance weighted	7	0.000664948	0.000231733	0.0041118	0.000210751	0.00111915	1.00067	1.00021	1.00112
SCN8A	12	51984050	52206648	e0fqvp	outcome	ENSG00000196876 || id:eqtl-a-ENSG00000196876	Inverse variance weighted	8	-0.00101165	0.000352574	0.00411326	-0.0017027	-0.00032061	0.998989	0.998299	0.999679
GSTM2	1	110210644	110252171	5ccemB	outcome	ENSG00000213366 || id:eqtl-a-ENSG00000213366	Inverse variance weighted	9	-0.000370787	0.000129764	0.00427139	-0.000625125	-0.000116449	0.999629	0.999375	0.999884
TWSG1	18	9334765	9402418	mgHWvM	outcome	ENSG00000128791 || id:eqtl-a-ENSG00000128791	Inverse variance weighted	4	-0.00111411	0.000390406	0.00432116	-0.0018793	-0.00034891	0.998887	0.998122	0.999651
GRIN3A	9	104331635	104500862	qQ3Jgw	outcome	ENSG00000198785 || id:eqtl-a-ENSG00000198785	Inverse variance weighted	5	0.00100505	0.000355105	0.00465056	0.000309045	0.00170106	1.00101	1.00031	1.0017
C17orf72	17	62075711	62081664	3wd64N	outcome	ENSG00000224383 || id:eqtl-a-ENSG00000224383	Inverse variance weighted	4	0.00100386	0.000356828	0.00490366	0.00030448	0.00170325	1.001	1.0003	1.0017
RASGRP3	2	33661391	33789817	X7xYhR	outcome	ENSG00000152689 || id:eqtl-a-ENSG00000152689	Inverse variance weighted	8	-0.000544208	0.000193723	0.00496636	-0.000923904	-0.000164511	0.999456	0.999077	0.999836
GSTT1	22	24376133	24384680	p024KH	outcome	ENSG00000184674 || id:eqtl-a-ENSG00000184674	Inverse variance weighted	3	-0.00039363	0.000141394	0.00537049	-0.000670761	-0.000116498	0.999606	0.999329	0.999884
LY86	6	6588341	6655216	D2uPAe	outcome	ENSG00000112799 || id:eqtl-a-ENSG00000112799	Inverse variance weighted	14	0.000289129	0.000104421	0.00562524	8.44626e-05	0.000493795	1.00029	1.00008	1.00049
CFD	19	859453	863453	kyq7iM	outcome	ENSG00000197766 || id:eqtl-a-ENSG00000197766	Inverse variance weighted	17	-0.000314121	0.000114496	0.00607861	-0.000538533	-8.97088e-05	0.999686	0.999462	0.99991
HEBP1	12	13127798	13153207	8cH2jb	outcome	ENSG00000013583 || id:eqtl-a-ENSG00000013583	Inverse variance weighted	7	0.000465724	0.000170721	0.00637239	0.00013111	0.000800338	1.00047	1.00013	1.0008
ADAMTS2	5	178537852	178772431	QhIp2n	outcome	ENSG00000087116 || id:eqtl-a-ENSG00000087116	Inverse variance weighted	6	-0.000973774	0.000360505	0.00691029	-0.00168036	-0.000267184	0.999027	0.998321	0.999733
CD63	12	56119107	56123491	bwqNMt	outcome	ENSG00000135404 || id:eqtl-a-ENSG00000135404	Inverse variance weighted	3	0.00163482	0.000605948	0.00697686	0.000447158	0.00282247	1.00164	1.00045	1.00283
IGHV1-2	14	106452671	106453170	gIkowl	outcome	ENSG00000211934 || id:eqtl-a-ENSG00000211934	Inverse variance weighted	5	-0.00135421	0.000502196	0.0070057	-0.00233851	-0.000369904	0.998647	0.997664	0.99963
ERBB2	17	37844167	37886679	XPyrlS	outcome	ENSG00000141736 || id:eqtl-a-ENSG00000141736	Inverse variance weighted	3	-0.00197866	0.000734868	0.00709101	-0.003419	-0.00053832	0.998023	0.996587	0.999462
MAPK1	22	22108789	22221970	gjBi4X	outcome	ENSG00000100030 || id:eqtl-a-ENSG00000100030	Inverse variance weighted	3	-0.00193843	0.000724747	0.00748111	-0.00335894	-0.000517928	0.998063	0.996647	0.999482
PPP5C	19	46850251	46896238	T6ma5i	outcome	ENSG00000011485 || id:eqtl-a-ENSG00000011485	Inverse variance weighted	13	0.000334444	0.000125365	0.00763593	8.87281e-05	0.000580159	1.00033	1.00009	1.00058
HAPLN3	15	89420519	89438857	pQOiu5	outcome	ENSG00000140511 || id:eqtl-a-ENSG00000140511	Inverse variance weighted	3	-0.00260153	0.000975676	0.00766722	-0.00451385	-0.000689201	0.997402	0.995496	0.999311
ABCA2	9	139901686	139923367	eRUsQj	outcome	ENSG00000107331 || id:eqtl-a-ENSG00000107331	Inverse variance weighted	8	0.000580079	0.000218365	0.00789645	0.000152084	0.00100807	1.00058	1.00015	1.00101
NENF	1	212606229	212619714	Qc7Vvz	outcome	ENSG00000117691 || id:eqtl-a-ENSG00000117691	Inverse variance weighted	6	-0.000702347	0.00026581	0.00823478	-0.00122334	-0.000181359	0.999298	0.998777	0.999819
CYP2S1	19	41698954	41713444	pqersM	outcome	ENSG00000167600 || id:eqtl-a-ENSG00000167600	Inverse variance weighted	8	0.000324971	0.00012316	0.00832469	8.35776e-05	0.000566365	1.00033	1.00008	1.00057
VIMP	15	101811022	101817705	CntXWT	outcome	ENSG00000131871 || id:eqtl-a-ENSG00000131871	Inverse variance weighted	6	0.00153017	0.000581147	0.00846307	0.00039112	0.00266922	1.00153	1.00039	1.00267
LRRN1	3	3841121	3889387	Dhmwtb	outcome	ENSG00000175928 || id:eqtl-a-ENSG00000175928	Inverse variance weighted	6	0.000566425	0.000215835	0.00868172	0.000143388	0.000989462	1.00057	1.00014	1.00099
CTSW	11	65647280	65651212	LgpxgW	outcome	ENSG00000172543 || id:eqtl-a-ENSG00000172543	Inverse variance weighted	4	0.000316872	0.000120946	0.00879419	7.98185e-05	0.000553926	1.00032	1.00008	1.00055
ABCC3	17	48712138	48769613	FyEs6s	outcome	ENSG00000108846 || id:eqtl-a-ENSG00000108846	Inverse variance weighted	11	-0.000236617	9.10509e-05	0.00935689	-0.000415077	-5.81571e-05	0.999763	0.999585	0.999942
SMPDL3B	1	28261504	28285668	OXmTaa	outcome	ENSG00000130768 || id:eqtl-a-ENSG00000130768	Inverse variance weighted	4	-0.000883749	0.000340487	0.00944418	-0.0015511	-0.000216394	0.999117	0.99845	0.999784
NCAM1	11	112831997	113149158	bbslax	outcome	ENSG00000149294 || id:eqtl-a-ENSG00000149294	Inverse variance weighted	3	0.00175774	0.00067769	0.0094945	0.000429463	0.00308601	1.00176	1.00043	1.00309
CAMK4	5	110559351	110830584	1gSE5o	outcome	ENSG00000152495 || id:eqtl-a-ENSG00000152495	Inverse variance weighted	4	-0.000933516	0.000360077	0.00952685	-0.00163927	-0.000227765	0.999067	0.998362	0.999772
GSTM1	1	110230436	110251661	10zw25	outcome	ENSG00000134184 || id:eqtl-a-ENSG00000134184	Inverse variance weighted	9	-0.000287459	0.000110945	0.00956982	-0.000504912	-7.00063e-05	0.999713	0.999495	0.99993
MYLK4	6	2663863	2751200	aENgRL	outcome	ENSG00000145949 || id:eqtl-a-ENSG00000145949	Inverse variance weighted	14	-0.000535158	0.00020766	0.00996382	-0.000942172	-0.000128143	0.999465	0.999058	0.999872
C4B	6	31982539	32003195	0T9oE2	outcome	ENSG00000224389 || id:eqtl-a-ENSG00000224389	Inverse variance weighted	5	0.00103301	0.000402694	0.01031	0.000243732	0.00182229	1.00103	1.00024	1.00182
NUAK2	1	205271187	205290883	NyggSg	outcome	ENSG00000163545 || id:eqtl-a-ENSG00000163545	Inverse variance weighted	6	0.000414649	0.000161827	0.010398	9.74689e-05	0.000731829	1.00041	1.0001	1.00073
SLC6A16	19	49792895	49828482	vTfinG	outcome	ENSG00000063127 || id:eqtl-a-ENSG00000063127	Inverse variance weighted	5	-0.000740421	0.000289062	0.0104232	-0.00130698	-0.00017386	0.99926	0.998694	0.999826
MKNK1	1	47023090	47082515	QlcTfF	outcome	ENSG00000079277 || id:eqtl-a-ENSG00000079277	Inverse variance weighted	4	0.000583115	0.000228501	0.0107134	0.000135252	0.00103098	1.00058	1.00014	1.00103
MPZL3	11	118097409	118123065	qsCNp7	outcome	ENSG00000160588 || id:eqtl-a-ENSG00000160588	Inverse variance weighted	3	0.000682644	0.000267983	0.0108548	0.000157397	0.00120789	1.00068	1.00016	1.00121
PDGFC	4	157681606	157892546	WIencX	outcome	ENSG00000145431 || id:eqtl-a-ENSG00000145431	Inverse variance weighted	6	-0.000699131	0.000276888	0.0115711	-0.00124183	-0.000156431	0.999301	0.998759	0.999844
APOBEC3A	22	39348746	39359188	0D6IOL	outcome	ENSG00000128383 || id:eqtl-a-ENSG00000128383	Inverse variance weighted	9	0.000587923	0.000234482	0.012165	0.000128337	0.00104751	1.00059	1.00013	1.00105
KCNH2	7	150642049	150675403	eurT5l	outcome	ENSG00000055118 || id:eqtl-a-ENSG00000055118	Inverse variance weighted	7	-0.000976941	0.000390105	0.0122692	-0.00174155	-0.000212336	0.999024	0.99826	0.999788
CD53	1	111415775	111442550	iQTD1D	outcome	ENSG00000143119 || id:eqtl-a-ENSG00000143119	Inverse variance weighted	6	0.000697698	0.000279139	0.012438	0.000150587	0.00124481	1.0007	1.00015	1.00125
DPP7	9	140004994	140009629	oIj7nX	outcome	ENSG00000176978 || id:eqtl-a-ENSG00000176978	Inverse variance weighted	7	-0.000601813	0.000240842	0.0124621	-0.00107386	-0.000129762	0.999398	0.998927	0.99987
SPOCK2	10	73818793	73848790	2Szbx1	outcome	ENSG00000107742 || id:eqtl-a-ENSG00000107742	Inverse variance weighted	4	0.000822723	0.000332547	0.0133607	0.000170932	0.00147451	1.00082	1.00017	1.00148
PLA2G12A	4	110631145	110651233	BNhsG3	outcome	ENSG00000123739 || id:eqtl-a-ENSG00000123739	Inverse variance weighted	5	0.000790068	0.000324521	0.0149097	0.000154007	0.00142613	1.00079	1.00015	1.00143
CST3	20	23608534	23619110	cicx1o	outcome	ENSG00000101439 || id:eqtl-a-ENSG00000101439	Inverse variance weighted	4	0.000430667	0.000176924	0.014925	8.38963e-05	0.000777437	1.00043	1.00008	1.00078
TG	8	133879203	134147147	MWo4xx	outcome	ENSG00000042832 || id:eqtl-a-ENSG00000042832	Inverse variance weighted	5	-0.00057043	0.000234994	0.0152067	-0.00103102	-0.000109841	0.99943	0.99897	0.99989
GPX1	3	49394609	49396033	jErntv	outcome	ENSG00000233276 || id:eqtl-a-ENSG00000233276	Inverse variance weighted	3	0.00160253	0.000661001	0.0153337	0.000306968	0.00289809	1.0016	1.00031	1.0029
ATP7B	13	52506809	52585630	Y9XfGB	outcome	ENSG00000123191 || id:eqtl-a-ENSG00000123191	Inverse variance weighted	3	-0.000857298	0.000354328	0.0155418	-0.00155178	-0.000162815	0.999143	0.998449	0.999837
CD5	11	60869867	60895324	F4UE2B	outcome	ENSG00000110448 || id:eqtl-a-ENSG00000110448	Inverse variance weighted	4	-0.000660074	0.000272898	0.0155736	-0.00119495	-0.000125194	0.99934	0.998806	0.999875
PDE8B	5	76506274	76725632	KMPuzs	outcome	ENSG00000113231 || id:eqtl-a-ENSG00000113231	Inverse variance weighted	6	-0.000494259	0.000204442	0.0156233	-0.000894966	-9.35522e-05	0.999506	0.999105	0.999906
CHST11	12	104849073	105155792	Ff1ALn	outcome	ENSG00000171310 || id:eqtl-a-ENSG00000171310	Inverse variance weighted	10	-0.000742662	0.000307353	0.0156784	-0.00134507	-0.00014025	0.999258	0.998656	0.99986
PDCD4	10	112631565	112659764	quRhvG	outcome	ENSG00000150593 || id:eqtl-a-ENSG00000150593	Inverse variance weighted	4	0.000684006	0.000284823	0.0163273	0.000125754	0.00124226	1.00068	1.00013	1.00124
LAP3	4	17578815	17609595	roE9es	outcome	ENSG00000002549 || id:eqtl-a-ENSG00000002549	Inverse variance weighted	5	-0.000178287	7.43438e-05	0.0164782	-0.000324001	-3.25736e-05	0.999822	0.999676	0.999967
HLCS	21	38123189	38362536	svGupo	outcome	ENSG00000159267 || id:eqtl-a-ENSG00000159267	Inverse variance weighted	11	0.000272265	0.000113981	0.016909	4.88616e-05	0.000495668	1.00027	1.00005	1.0005
RTN3	11	63448918	63527363	65w4kU	outcome	ENSG00000133318 || id:eqtl-a-ENSG00000133318	Inverse variance weighted	6	0.00113747	0.00047875	0.0175052	0.000199122	0.00207582	1.00114	1.0002	1.00208
SENP7	3	101043049	101232085	kMG43P	outcome	ENSG00000138468 || id:eqtl-a-ENSG00000138468	Inverse variance weighted	4	0.000207198	8.7271e-05	0.0175873	3.61472e-05	0.00037825	1.00021	1.00004	1.00038
FCER1A	1	159259504	159278014	MycEkg	outcome	ENSG00000179639 || id:eqtl-a-ENSG00000179639	Inverse variance weighted	4	0.000637202	0.000268603	0.0176785	0.000110741	0.00116366	1.00064	1.00011	1.00116
FMO4	1	171283347	171311223	Wz2Fue	outcome	ENSG00000076258 || id:eqtl-a-ENSG00000076258	Inverse variance weighted	6	0.000612758	0.000259238	0.0180938	0.000104653	0.00112086	1.00061	1.0001	1.00112
PDE6D	2	232597135	232650982	BaHiYa	outcome	ENSG00000156973 || id:eqtl-a-ENSG00000156973	Inverse variance weighted	5	-0.00065189	0.000277143	0.0186639	-0.00119509	-0.000108689	0.999348	0.998806	0.999891
MCOLN3	1	85483765	85514182	Syis9n	outcome	ENSG00000055732 || id:eqtl-a-ENSG00000055732	Inverse variance weighted	4	0.000828722	0.00035342	0.0190338	0.00013602	0.00152142	1.00083	1.00014	1.00152
IL15	4	142557752	142655140	83AwVo	outcome	ENSG00000164136 || id:eqtl-a-ENSG00000164136	Inverse variance weighted	5	0.0010959	0.000470955	0.0199664	0.000172831	0.00201897	1.0011	1.00017	1.00202
CCDC3	10	12938627	13141652	UH3MJI	outcome	ENSG00000151468 || id:eqtl-a-ENSG00000151468	Inverse variance weighted	11	-0.000447497	0.000192546	0.0201196	-0.000824887	-7.01078e-05	0.999553	0.999175	0.99993
MMP1	11	102660651	102668891	GyPqJz	outcome	ENSG00000196611 || id:eqtl-a-ENSG00000196611	Inverse variance weighted	8	-0.000897972	0.000387967	0.0206372	-0.00165839	-0.000137556	0.999102	0.998343	0.999862
F2RL1	5	76114758	76131140	tPk2Nn	outcome	ENSG00000164251 || id:eqtl-a-ENSG00000164251	Inverse variance weighted	7	0.000348995	0.000150869	0.0207103	5.32908e-05	0.000644699	1.00035	1.00005	1.00064
ALOX12	17	6899384	6914055	pDv45L	outcome	ENSG00000108839 || id:eqtl-a-ENSG00000108839	Inverse variance weighted	4	0.000875605	0.000378621	0.0207438	0.000133508	0.0016177	1.00088	1.00013	1.00162
SIGLEC10	19	51913275	51921057	cqgYVX	outcome	ENSG00000142512 || id:eqtl-a-ENSG00000142512	Inverse variance weighted	7	0.000878639	0.000380123	0.0208074	0.000133598	0.00162368	1.00088	1.00013	1.00162
TRPM2	21	45770046	45862964	UVaq5J	outcome	ENSG00000142185 || id:eqtl-a-ENSG00000142185	Inverse variance weighted	5	-0.000897792	0.000389715	0.0212389	-0.00166163	-0.000133949	0.999103	0.99834	0.999866
UTS2B	3	190984957	191048325	FnnHgo	outcome	ENSG00000188958 || id:eqtl-a-ENSG00000188958	Inverse variance weighted	7	0.000882406	0.000383723	0.0214714	0.000130309	0.0016345	1.00088	1.00013	1.00164
TXNRD2	22	19863040	19929341	nTB5PZ	outcome	ENSG00000184470 || id:eqtl-a-ENSG00000184470	Inverse variance weighted	6	-0.00108802	0.000477747	0.0227631	-0.0020244	-0.000151631	0.998913	0.997978	0.999848
LY96	8	74903587	74941322	o8LC9e	outcome	ENSG00000154589 || id:eqtl-a-ENSG00000154589	Inverse variance weighted	4	-0.000593158	0.00026047	0.0227709	-0.00110368	-8.26359e-05	0.999407	0.998897	0.999917
LPAR5	12	6728001	6745613	DmMXDx	outcome	ENSG00000184574 || id:eqtl-a-ENSG00000184574	Inverse variance weighted	5	0.000562571	0.000247554	0.0230552	7.73652e-05	0.00104778	1.00056	1.00008	1.00105
CPQ	8	97657455	98161882	QzGYiD	outcome	ENSG00000104324 || id:eqtl-a-ENSG00000104324	Inverse variance weighted	10	-0.000579615	0.000255568	0.0233323	-0.00108053	-7.87019e-05	0.999421	0.99892	0.999921
CA8	8	61099906	61193971	D7tiHa	outcome	ENSG00000178538 || id:eqtl-a-ENSG00000178538	Inverse variance weighted	5	-0.000706189	0.000312151	0.0236769	-0.001318	-9.43731e-05	0.999294	0.998683	0.999906
ATF1	12	51157493	51214905	gLcGIq	outcome	ENSG00000123268 || id:eqtl-a-ENSG00000123268	Inverse variance weighted	7	0.000311198	0.000137769	0.0238933	4.11709e-05	0.000581224	1.00031	1.00004	1.00058
ADRB1	10	115803806	115806667	dZIVde	outcome	ENSG00000043591 || id:eqtl-a-ENSG00000043591	Inverse variance weighted	6	0.00116869	0.000519064	0.0243514	0.000151327	0.00218606	1.00117	1.00015	1.00219
MAPK9	5	179660143	179719099	KBp0EC	outcome	ENSG00000050748 || id:eqtl-a-ENSG00000050748	Inverse variance weighted	16	0.000400678	0.000178006	0.0243906	5.17857e-05	0.000749571	1.0004	1.00005	1.00075
EFEMP2	11	65633912	65641063	QVJxZy	outcome	ENSG00000172638 || id:eqtl-a-ENSG00000172638	Inverse variance weighted	5	-0.000384893	0.000172406	0.0255832	-0.000722809	-4.69775e-05	0.999615	0.999277	0.999953
FDFT1	8	11653082	11696818	TWoZsH	outcome	ENSG00000079459 || id:eqtl-a-ENSG00000079459	Inverse variance weighted	14	0.000148077	6.63347e-05	0.0255975	1.80605e-05	0.000278092	1.00015	1.00002	1.00028
GNAS	20	57414773	57486247	lPmYeU	outcome	ENSG00000087460 || id:eqtl-a-ENSG00000087460	Inverse variance weighted	7	-0.000508755	0.000228283	0.0258398	-0.00095619	-6.13195e-05	0.999491	0.999044	0.999939
CD36	7	79998891	80308593	bTfO30	outcome	ENSG00000135218 || id:eqtl-a-ENSG00000135218	Inverse variance weighted	12	0.000303698	0.000137069	0.026715	3.50426e-05	0.000572353	1.0003	1.00004	1.00057
BAMBI	10	28966271	28971868	VFcxYd	outcome	ENSG00000095739 || id:eqtl-a-ENSG00000095739	Inverse variance weighted	8	0.00064773	0.000292566	0.0268315	7.43003e-05	0.00122116	1.00065	1.00007	1.00122
PNP	14	20937113	20945253	aE2UQu	outcome	ENSG00000198805 || id:eqtl-a-ENSG00000198805	Inverse variance weighted	11	0.000677496	0.000307991	0.0278263	7.38334e-05	0.00128116	1.00068	1.00007	1.00128
SLC29A1	6	44187242	44201888	8VTTeZ	outcome	ENSG00000112759 || id:eqtl-a-ENSG00000112759	Inverse variance weighted	7	-0.00104789	0.000476485	0.0278635	-0.0019818	-0.000113976	0.998953	0.99802	0.999886
BMPR1A	10	88516407	88692595	Q9wbZL	outcome	ENSG00000107779 || id:eqtl-a-ENSG00000107779	Inverse variance weighted	4	0.00112324	0.00051152	0.0281002	0.00012066	0.00212582	1.00112	1.00012	1.00213
PRNP	20	4666882	4682236	szI4Z5	outcome	ENSG00000171867 || id:eqtl-a-ENSG00000171867	Inverse variance weighted	5	-0.000566859	0.000259147	0.028713	-0.00107479	-5.89312e-05	0.999433	0.998926	0.999941
ABCC1	16	16043434	16236931	wnsIjF	outcome	ENSG00000103222 || id:eqtl-a-ENSG00000103222	Inverse variance weighted	7	0.000661484	0.000302462	0.0287427	6.8658e-05	0.00125431	1.00066	1.00007	1.00126
CCNE2	8	95891998	95908906	jTrllh	outcome	ENSG00000175305 || id:eqtl-a-ENSG00000175305	Inverse variance weighted	4	-0.00117637	0.000537945	0.0287577	-0.00223075	-0.000122002	0.998824	0.997772	0.999878
F13A1	6	6144318	6321246	TZt9WT	outcome	ENSG00000124491 || id:eqtl-a-ENSG00000124491	Inverse variance weighted	14	0.000303408	0.000138875	0.0289061	3.12141e-05	0.000575602	1.0003	1.00003	1.00058
CXCL5	4	74861359	74864496	y5NcsY	outcome	ENSG00000163735 || id:eqtl-a-ENSG00000163735	Inverse variance weighted	4	0.000437312	0.000200356	0.0290599	4.46138e-05	0.000830009	1.00044	1.00004	1.00083
KLKB1	4	187130133	187179625	GGNmPZ	outcome	ENSG00000164344 || id:eqtl-a-ENSG00000164344	Inverse variance weighted	18	0.000244778	0.000112478	0.0295385	2.43205e-05	0.000465236	1.00024	1.00002	1.00047
APH1B	15	63568217	63601325	k6NPpH	outcome	ENSG00000138613 || id:eqtl-a-ENSG00000138613	Inverse variance weighted	4	0.000799173	0.000368911	0.0302879	7.61082e-05	0.00152224	1.0008	1.00008	1.00152
ROCK2	2	11319887	11488456	t163vc	outcome	ENSG00000134318 || id:eqtl-a-ENSG00000134318	Inverse variance weighted	6	-0.000676661	0.000314493	0.0314295	-0.00129307	-6.02543e-05	0.999324	0.998708	0.99994
DAGLB	7	6448757	6523821	ztrP10	outcome	ENSG00000164535 || id:eqtl-a-ENSG00000164535	Inverse variance weighted	6	-0.000529184	0.000246147	0.0315654	-0.00101163	-4.67362e-05	0.999471	0.998989	0.999953
ANXA1	9	75766673	75785309	rX5IFl	outcome	ENSG00000135046 || id:eqtl-a-ENSG00000135046	Inverse variance weighted	4	-0.000550677	0.000257347	0.032369	-0.00105508	-4.62771e-05	0.999449	0.998945	0.999954
SEMA3C	7	80371854	80551675	IFKZFT	outcome	ENSG00000075223 || id:eqtl-a-ENSG00000075223	Inverse variance weighted	7	-0.00080455	0.000377026	0.0328477	-0.00154352	-6.55797e-05	0.999196	0.998458	0.999934
IL12RB1	19	18169805	18209754	jkv5Gn	outcome	ENSG00000096996 || id:eqtl-a-ENSG00000096996	Inverse variance weighted	10	0.000276422	0.000129561	0.032882	2.24817e-05	0.000530361	1.00028	1.00002	1.00053
EDEM2	20	33703167	33865928	Peq6yU	outcome	ENSG00000088298 || id:eqtl-a-ENSG00000088298	Inverse variance weighted	4	-0.000978026	0.000458445	0.0328958	-0.00187658	-7.9473e-05	0.999022	0.998125	0.999921
CACNA1H	16	1203241	1271771	5jN8vb	outcome	ENSG00000196557 || id:eqtl-a-ENSG00000196557	Inverse variance weighted	4	-0.00110233	0.000517421	0.0331358	-0.00211648	-8.81862e-05	0.998898	0.997886	0.999912
EBPL	13	50234859	50265611	6F56Fp	outcome	ENSG00000123179 || id:eqtl-a-ENSG00000123179	Inverse variance weighted	4	0.000313057	0.000146978	0.033175	2.49802e-05	0.000601133	1.00031	1.00002	1.0006
DNMT3A	2	25455845	25565459	V5LRip	outcome	ENSG00000119772 || id:eqtl-a-ENSG00000119772	Inverse variance weighted	6	0.000971056	0.000456252	0.0333093	7.68032e-05	0.00186531	1.00097	1.00008	1.00187
FKBP9	7	32997017	33046543	Th1W3e	outcome	ENSG00000122642 || id:eqtl-a-ENSG00000122642	Inverse variance weighted	4	0.000785306	0.00037041	0.0339974	5.93034e-05	0.00151131	1.00079	1.00006	1.00151
MMP9	20	44637547	44645200	cC6iiB	outcome	ENSG00000100985 || id:eqtl-a-ENSG00000100985	Inverse variance weighted	4	0.000998705	0.000471202	0.0340494	7.51499e-05	0.00192226	1.001	1.00008	1.00192
RIPK4	21	43159529	43187266	S9nPhg	outcome	ENSG00000183421 || id:eqtl-a-ENSG00000183421	Inverse variance weighted	11	0.000596985	0.000282265	0.0344315	4.37458e-05	0.00115022	1.0006	1.00004	1.00115
SERPINB9	6	2887500	2903514	IlxkPr	outcome	ENSG00000170542 || id:eqtl-a-ENSG00000170542	Inverse variance weighted	12	0.000242304	0.000114738	0.0347038	1.7417e-05	0.00046719	1.00024	1.00002	1.00047
SOAT1	1	179262925	179327815	hpfju2	outcome	ENSG00000057252 || id:eqtl-a-ENSG00000057252	Inverse variance weighted	5	0.000333707	0.000158756	0.0355524	2.25449e-05	0.000644868	1.00033	1.00002	1.00065
NUAK1	12	106457118	106533811	nHkmEx	outcome	ENSG00000074590 || id:eqtl-a-ENSG00000074590	Inverse variance weighted	3	-0.00110402	0.000525394	0.0356125	-0.0021338	-7.42512e-05	0.998897	0.997868	0.999926
ABCC6	16	16242785	16317379	r1RROs	outcome	ENSG00000091262 || id:eqtl-a-ENSG00000091262	Inverse variance weighted	9	-0.000653259	0.00031268	0.0366878	-0.00126611	-4.0405e-05	0.999347	0.998735	0.99996
GPR55	2	231772033	231825781	EYBfU4	outcome	ENSG00000135898 || id:eqtl-a-ENSG00000135898	Inverse variance weighted	3	-0.00138408	0.000664603	0.037291	-0.0026867	-8.14563e-05	0.998617	0.997317	0.999919
FBN1	15	48700503	48938046	pDizWF	outcome	ENSG00000166147 || id:eqtl-a-ENSG00000166147	Inverse variance weighted	3	-0.00140421	0.000676718	0.0379834	-0.00273058	-7.78453e-05	0.998597	0.997273	0.999922
IL1R2	2	102608306	102645006	WXKZiZ	outcome	ENSG00000115590 || id:eqtl-a-ENSG00000115590	Inverse variance weighted	7	0.000322063	0.000155538	0.0383924	1.72088e-05	0.000626918	1.00032	1.00002	1.00063
SLC22A4	5	131630136	131679899	7iTkNu	outcome	ENSG00000197208 || id:eqtl-a-ENSG00000197208	Inverse variance weighted	5	-0.000242311	0.00011715	0.0386048	-0.000471926	-1.26961e-05	0.999758	0.999528	0.999987
PIGF	2	46808076	46844258	cHLOa6	outcome	ENSG00000151665 || id:eqtl-a-ENSG00000151665	Inverse variance weighted	4	0.000843568	0.00040811	0.0387332	4.36717e-05	0.00164346	1.00084	1.00004	1.00164
DLK1	14	101192042	101201539	O0AR1Y	outcome	ENSG00000185559 || id:eqtl-a-ENSG00000185559	Inverse variance weighted	3	0.000962729	0.000466677	0.0391178	4.80424e-05	0.00187742	1.00096	1.00005	1.00188
SLAMF7	1	160709037	160724611	V3HaTe	outcome	ENSG00000026751 || id:eqtl-a-ENSG00000026751	Inverse variance weighted	8	-0.000556988	0.000271048	0.0398845	-0.00108824	-2.57341e-05	0.999443	0.998912	0.999974
CPT1A	11	68522088	68611878	p7DDbW	outcome	ENSG00000110090 || id:eqtl-a-ENSG00000110090	Inverse variance weighted	5	-0.00053613	0.000261988	0.0407182	-0.00104963	-2.26326e-05	0.999464	0.998951	0.999977
HSPA1B	6	31795512	31798031	anL8On	outcome	ENSG00000204388 || id:eqtl-a-ENSG00000204388	Inverse variance weighted	4	-0.000782523	0.000382595	0.0408248	-0.00153241	-3.26374e-05	0.999218	0.998469	0.999967
HLA-DOB	6	32780540	32784825	RGXifz	outcome	ENSG00000241106 || id:eqtl-a-ENSG00000241106	Inverse variance weighted	13	-0.000344974	0.00016953	0.0418629	-0.000677254	-1.26945e-05	0.999655	0.999323	0.999987
BRSK1	19	55793440	55823901	45Wuit	outcome	ENSG00000160469 || id:eqtl-a-ENSG00000160469	Inverse variance weighted	5	0.00071524	0.000351618	0.0419377	2.60681e-05	0.00140441	1.00072	1.00003	1.00141
ASIC1	12	50451331	50477394	wo9Jt9	outcome	ENSG00000110881 || id:eqtl-a-ENSG00000110881	Inverse variance weighted	3	0.00104327	0.00051516	0.0428541	3.35521e-05	0.00205298	1.00104	1.00003	1.00206
EMILIN2	18	2847028	2915991	HTIsat	outcome	ENSG00000132205 || id:eqtl-a-ENSG00000132205	Inverse variance weighted	6	-0.000530345	0.00026191	0.0428766	-0.00104369	-1.70007e-05	0.99947	0.998957	0.999983
FGFBP2	4	15961866	15970932	R9QMp1	outcome	ENSG00000137441 || id:eqtl-a-ENSG00000137441	Inverse variance weighted	8	-0.000354973	0.000175713	0.0433647	-0.000699371	-1.05745e-05	0.999645	0.999301	0.999989
RNLS	10	90033621	90344287	KHFzDq	outcome	ENSG00000184719 || id:eqtl-a-ENSG00000184719	Inverse variance weighted	6	-0.000664385	0.000329507	0.0437687	-0.00131022	-1.85511e-05	0.999336	0.998691	0.999981
WFIKKN1	16	679239	684116	ikruMl	outcome	ENSG00000127578 || id:eqtl-a-ENSG00000127578	Inverse variance weighted	7	0.00050703	0.000251711	0.0439745	1.36765e-05	0.00100038	1.00051	1.00001	1.001
A2M	12	9220260	9268825	Ge1O3e	outcome	ENSG00000175899 || id:eqtl-a-ENSG00000175899	Inverse variance weighted	9	0.000575066	0.000285674	0.0441128	1.51456e-05	0.00113499	1.00058	1.00002	1.00114
PTGDS	9	139871956	139879887	y2XRpV	outcome	ENSG00000107317 || id:eqtl-a-ENSG00000107317	Inverse variance weighted	7	0.000451157	0.000224309	0.0442919	1.15111e-05	0.000890803	1.00045	1.00001	1.00089
TNXB	6	32008931	32083111	ljvOKd	outcome	ENSG00000168477 || id:eqtl-a-ENSG00000168477	Inverse variance weighted	5	-0.00046694	0.000232354	0.0444732	-0.000922354	-1.15256e-05	0.999533	0.999078	0.999988
ABCC5	3	183637722	183735803	qJOmHz	outcome	ENSG00000114770 || id:eqtl-a-ENSG00000114770	Inverse variance weighted	8	0.000182399	9.13858e-05	0.0459417	3.28333e-06	0.000361515	1.00018	1	1.00036
PTPN22	1	114356433	114414381	u9gRWo	outcome	ENSG00000134242 || id:eqtl-a-ENSG00000134242	Inverse variance weighted	6	0.000462531	0.000232217	0.0463924	7.38587e-06	0.000917677	1.00046	1.00001	1.00092
TPP1	11	6634000	6640692	lkhipD	outcome	ENSG00000166340 || id:eqtl-a-ENSG00000166340	Inverse variance weighted	8	-0.000398408	0.000200044	0.0464146	-0.000790494	-6.32205e-06	0.999602	0.99921	0.999994
ADAM17	2	9628615	9695921	eRue72	outcome	ENSG00000151694 || id:eqtl-a-ENSG00000151694	Inverse variance weighted	6	-0.000475484	0.000239014	0.0466618	-0.00094395	-7.01678e-06	0.999525	0.999056	0.999993
IL10RA	11	117857063	117872196	tAGXd4	outcome	ENSG00000110324 || id:eqtl-a-ENSG00000110324	Inverse variance weighted	4	0.000895875	0.000451325	0.0471455	1.1279e-05	0.00178047	1.0009	1.00001	1.00178
SIRT1	10	69644427	69678147	qBUdYy	outcome	ENSG00000096717 || id:eqtl-a-ENSG00000096717	Inverse variance weighted	4	0.000215842	0.000109018	0.0477187	2.16569e-06	0.000429517	1.00022	1	1.00043
NRBP1	2	27650657	27665126	Krf6UR	outcome	ENSG00000115216 || id:eqtl-a-ENSG00000115216	Inverse variance weighted	3	-0.000379674	0.000191904	0.0478767	-0.000755805	-3.54283e-06	0.99962	0.999244	0.999996
CACNB2	10	18429606	18830798	AUtJUS	outcome	ENSG00000165995 || id:eqtl-a-ENSG00000165995	Inverse variance weighted	6	0.000751161	0.000380598	0.0484236	5.18834e-06	0.00149713	1.00075	1.00001	1.0015
KLHL5	4	39046659	39128477	nRRuy2	outcome	ENSG00000109790 || id:eqtl-a-ENSG00000109790	Inverse variance weighted	6	-0.000354653	0.000180926	0.0499705	-0.000709268	-3.92036e-08	0.999645	0.999291	1
C3	19	6677715	6730573	syMxPb	outcome	ENSG00000125730 || id:eqtl-a-ENSG00000125730	Inverse variance weighted	5	0.00108849	0.000555813	0.050187	-9.0791e-07	0.00217788	1.00109	0.999999	1.00218
FKTN	9	108320411	108403399	BQyKyJ	outcome	ENSG00000106692 || id:eqtl-a-ENSG00000106692	Inverse variance weighted	3	-0.000865646	0.000442364	0.0503632	-0.00173268	1.38619e-06	0.999135	0.998269	1
SLC22A5	5	131705444	131731306	SMWX55	outcome	ENSG00000197375 || id:eqtl-a-ENSG00000197375	Inverse variance weighted	3	-0.0001673	8.55177e-05	0.050427	-0.000334915	3.14356e-07	0.999833	0.999665	1
OBSCN	1	228395831	228566577	jn9EnI	outcome	ENSG00000154358 || id:eqtl-a-ENSG00000154358	Inverse variance weighted	3	-0.000535411	0.000273832	0.0505532	-0.00107212	1.29983e-06	0.999465	0.998928	1
KBTBD2	7	32907784	32933743	lbZQFR	outcome	ENSG00000170852 || id:eqtl-a-ENSG00000170852	Inverse variance weighted	6	0.000207967	0.000106455	0.0507522	-6.84631e-07	0.000416619	1.00021	0.999999	1.00042
PLEK	2	68592305	68624585	elAReS	outcome	ENSG00000115956 || id:eqtl-a-ENSG00000115956	Inverse variance weighted	7	0.00028651	0.000146805	0.0509813	-1.22772e-06	0.000574247	1.00029	0.999999	1.00057
PSMA2	7	42956460	42971822	tpgCUD	outcome	ENSG00000106588 || id:eqtl-a-ENSG00000106588	Inverse variance weighted	4	0.000612122	0.00031394	0.0511996	-3.20127e-06	0.00122744	1.00061	0.999997	1.00123
SYK	9	93564069	93660831	Y2sqcK	outcome	ENSG00000165025 || id:eqtl-a-ENSG00000165025	Inverse variance weighted	9	0.000363501	0.000186885	0.0517686	-2.79344e-06	0.000729796	1.00036	0.999997	1.00073
TPSAB1	16	1290697	1292555	tvhdpH	outcome	ENSG00000172236 || id:eqtl-a-ENSG00000172236	Inverse variance weighted	13	0.000326823	0.000168288	0.0521318	-3.02183e-06	0.000656669	1.00033	0.999997	1.00066
SLC41A2	12	105196331	105352522	HmqBGa	outcome	ENSG00000136052 || id:eqtl-a-ENSG00000136052	Inverse variance weighted	3	-0.00152577	0.000789249	0.0532122	-0.0030727	2.11559e-05	0.998475	0.996932	1.00002
LIMK1	7	73497263	73536855	hwpplg	outcome	ENSG00000106683 || id:eqtl-a-ENSG00000106683	Inverse variance weighted	6	0.000317299	0.000164188	0.0532939	-4.51001e-06	0.000639108	1.00032	0.999995	1.00064
PSMB11	14	23511376	23513269	gQty0M	outcome	ENSG00000222028 || id:eqtl-a-ENSG00000222028	Inverse variance weighted	3	0.00106121	0.000549184	0.0533172	-1.51889e-05	0.00213761	1.00106	0.999985	1.00214
ACPP	3	132036211	132087142	nCAOqn	outcome	ENSG00000014257 || id:eqtl-a-ENSG00000014257	Inverse variance weighted	4	-0.000364186	0.000189615	0.0547753	-0.000735832	7.46056e-06	0.999636	0.999264	1.00001
GSTM5	1	110254864	110318050	na8UqT	outcome	ENSG00000134201 || id:eqtl-a-ENSG00000134201	Inverse variance weighted	5	-0.000486931	0.000253799	0.0550389	-0.000984377	1.05152e-05	0.999513	0.999016	1.00001
CRTAM	11	122709208	122743347	u7aQ5o	outcome	ENSG00000109943 || id:eqtl-a-ENSG00000109943	Inverse variance weighted	7	-0.000428506	0.000224104	0.0558651	-0.000867749	1.07376e-05	0.999572	0.999133	1.00001
APEX1	14	20923350	20925927	vKLChc	outcome	ENSG00000100823 || id:eqtl-a-ENSG00000100823	Inverse variance weighted	8	0.000747222	0.000392646	0.057035	-2.23641e-05	0.00151681	1.00075	0.999978	1.00152
CD300E	17	72606026	72619897	6vAGXh	outcome	ENSG00000186407 || id:eqtl-a-ENSG00000186407	Inverse variance weighted	6	-0.000369397	0.000195055	0.0582506	-0.000751706	1.29113e-05	0.999631	0.999249	1.00001
F5	1	169483404	169555826	IWPSif	outcome	ENSG00000198734 || id:eqtl-a-ENSG00000198734	Inverse variance weighted	8	0.000210037	0.000111115	0.0587209	-7.74722e-06	0.000427822	1.00021	0.999992	1.00043
VKORC1L1	7	65338254	65424550	2Hhpck	outcome	ENSG00000196715 || id:eqtl-a-ENSG00000196715	Inverse variance weighted	3	0.000287473	0.0001522	0.0589214	-1.08398e-05	0.000585785	1.00029	0.999989	1.00059
FBLN5	14	92335756	92414331	ZAcHYk	outcome	ENSG00000140092 || id:eqtl-a-ENSG00000140092	Inverse variance weighted	12	-0.000112997	5.98487e-05	0.0590206	-0.0002303	4.30671e-06	0.999887	0.99977	1
S1PR4	19	3172344	3180329	DQS3UQ	outcome	ENSG00000125910 || id:eqtl-a-ENSG00000125910	Inverse variance weighted	5	0.000993262	0.000526399	0.0591738	-3.84799e-05	0.002025	1.00099	0.999962	1.00203
SGSH	17	78180515	78194722	OjvqIE	outcome	ENSG00000181523 || id:eqtl-a-ENSG00000181523	Inverse variance weighted	5	0.000769989	0.000408321	0.0593292	-3.03194e-05	0.0015703	1.00077	0.99997	1.00157
PSMB1	6	170844205	170862429	VYu8pJ	outcome	ENSG00000008018 || id:eqtl-a-ENSG00000008018	Inverse variance weighted	5	0.000294072	0.000156257	0.059839	-1.21914e-05	0.000600335	1.00029	0.999988	1.0006
CYP24A1	20	52769988	52790512	GOY6oU	outcome	ENSG00000019186 || id:eqtl-a-ENSG00000019186	Inverse variance weighted	4	0.00101654	0.000541831	0.0606388	-4.54486e-05	0.00207853	1.00102	0.999955	1.00208
NFKB1	4	103422486	103538459	4U17z7	outcome	ENSG00000109320 || id:eqtl-a-ENSG00000109320	Inverse variance weighted	4	-0.000535327	0.00028567	0.0609391	-0.00109524	2.45856e-05	0.999465	0.998905	1.00002
CCR4	3	32993066	32997841	Iv2Mbw	outcome	ENSG00000183813 || id:eqtl-a-ENSG00000183813	Inverse variance weighted	8	0.000518607	0.00027736	0.0615124	-2.50196e-05	0.00106223	1.00052	0.999975	1.00106
NDUFA4	7	10971578	10979883	l2HvfL	outcome	ENSG00000189043 || id:eqtl-a-ENSG00000189043	Inverse variance weighted	3	-0.00156002	0.000835454	0.0618642	-0.00319751	7.74734e-05	0.998441	0.996808	1.00008
S1PR3	9	91606362	91619925	DEnyqZ	outcome	ENSG00000213694 || id:eqtl-a-ENSG00000213694	Inverse variance weighted	4	0.000573311	0.000307106	0.0619266	-2.86159e-05	0.00117524	1.00057	0.999971	1.00118
MAG	19	35783028	35804707	TxAZN2	outcome	ENSG00000105695 || id:eqtl-a-ENSG00000105695	Inverse variance weighted	3	0.00202949	0.00109045	0.0627229	-0.00010779	0.00416677	1.00203	0.999892	1.00418
SLC2A5	1	9095166	9148537	qbvuaN	outcome	ENSG00000142583 || id:eqtl-a-ENSG00000142583	Inverse variance weighted	8	0.000406828	0.000219006	0.0632248	-2.24246e-05	0.000836081	1.00041	0.999978	1.00084
IL18R1	2	102927989	103015218	kxW8Cl	outcome	ENSG00000115604 || id:eqtl-a-ENSG00000115604	Inverse variance weighted	5	-0.00032395	0.000174554	0.0634714	-0.000666075	1.81754e-05	0.999676	0.999334	1.00002
RAF1	3	12625100	12705725	27yjsj	outcome	ENSG00000132155 || id:eqtl-a-ENSG00000132155	Inverse variance weighted	4	-0.000572959	0.000309127	0.0638146	-0.00117885	3.29305e-05	0.999427	0.998822	1.00003
ITGB2	21	46305868	46351904	mAWYBJ	outcome	ENSG00000160255 || id:eqtl-a-ENSG00000160255	Inverse variance weighted	17	-0.000221731	0.000119686	0.0639389	-0.000456315	1.28536e-05	0.999778	0.999544	1.00001
THNSL2	2	88469835	88486146	DNMoWA	outcome	ENSG00000144115 || id:eqtl-a-ENSG00000144115	Inverse variance weighted	9	-0.000197925	0.000106886	0.0640628	-0.000407421	1.15712e-05	0.999802	0.999593	1.00001
CD52	1	26644448	26647014	reMouq	outcome	ENSG00000169442 || id:eqtl-a-ENSG00000169442	Inverse variance weighted	5	-0.000454411	0.000245574	0.0642548	-0.000935735	2.69129e-05	0.999546	0.999065	1.00003
MIF	22	24236191	24237414	2zLgO9	outcome	ENSG00000240972 || id:eqtl-a-ENSG00000240972	Inverse variance weighted	4	-0.000723145	0.000391361	0.0646358	-0.00149021	4.39231e-05	0.999277	0.998511	1.00004
AKR1C3	10	5077546	5149878	FdNGf0	outcome	ENSG00000196139 || id:eqtl-a-ENSG00000196139	Inverse variance weighted	5	-0.00073333	0.000398828	0.0659576	-0.00151503	4.83732e-05	0.999267	0.998486	1.00005
FAM20A	17	66531254	66597530	QtXGMA	outcome	ENSG00000108950 || id:eqtl-a-ENSG00000108950	Inverse variance weighted	3	-0.00147436	0.0008029	0.0663147	-0.00304804	9.93261e-05	0.998527	0.996957	1.0001
ENPP2	8	120569326	120685693	4gl0Ao	outcome	ENSG00000136960 || id:eqtl-a-ENSG00000136960	Inverse variance weighted	5	-0.000422775	0.000230683	0.0668462	-0.000874914	2.93645e-05	0.999577	0.999125	1.00003
HIST4H4	12	14920933	14924065	LXUZME	outcome	ENSG00000197837 || id:eqtl-a-ENSG00000197837	Inverse variance weighted	4	-0.000542195	0.000296208	0.0671824	-0.00112276	3.83732e-05	0.999458	0.998878	1.00004
GFM2	5	74017029	74063196	V7VE7s	outcome	ENSG00000164347 || id:eqtl-a-ENSG00000164347	Inverse variance weighted	3	-0.000804674	0.000439736	0.0672645	-0.00166656	5.72084e-05	0.999196	0.998335	1.00006
NR2F6	19	17342692	17356749	aMyK5g	outcome	ENSG00000160113 || id:eqtl-a-ENSG00000160113	Inverse variance weighted	8	0.000262365	0.000144787	0.0699738	-2.14168e-05	0.000546147	1.00026	0.999979	1.00055
MAPK14	6	35995488	36079013	mj5rmy	outcome	ENSG00000112062 || id:eqtl-a-ENSG00000112062	Inverse variance weighted	3	0.000659382	0.00036404	0.0700962	-5.4137e-05	0.0013729	1.00066	0.999946	1.00137
PAM	5	102089685	102366809	bf3A5n	outcome	ENSG00000145730 || id:eqtl-a-ENSG00000145730	Inverse variance weighted	6	-0.000103853	5.74629e-05	0.0707144	-0.000216481	8.77419e-06	0.999896	0.999784	1.00001
PTGFRN	1	117452679	117532980	UDFB4W	outcome	ENSG00000134247 || id:eqtl-a-ENSG00000134247	Inverse variance weighted	5	-0.000637505	0.000356019	0.0733495	-0.0013353	6.02917e-05	0.999363	0.998666	1.00006
SIGLEC6	19	52022779	52035110	eK3U5a	outcome	ENSG00000105492 || id:eqtl-a-ENSG00000105492	Inverse variance weighted	3	0.000802682	0.000448524	0.0735175	-7.64264e-05	0.00168179	1.0008	0.999924	1.00168
HLA-C	6	31236526	31239907	lYrfux	outcome	ENSG00000204525 || id:eqtl-a-ENSG00000204525	Inverse variance weighted	26	0.000121338	6.7863e-05	0.0737779	-1.16732e-05	0.00025435	1.00012	0.999988	1.00025
GPER1	7	1121844	1133451	hplqhd	outcome	ENSG00000164850 || id:eqtl-a-ENSG00000164850	Inverse variance weighted	6	-0.000513876	0.000288485	0.0748645	-0.00107931	5.15541e-05	0.999486	0.998921	1.00005
CTSS	1	150702672	150738433	vBzB6k	outcome	ENSG00000163131 || id:eqtl-a-ENSG00000163131	Inverse variance weighted	4	-0.000271034	0.000152178	0.0749066	-0.000569303	2.72344e-05	0.999729	0.999431	1.00003
GPR27	3	71803201	71805647	DwT38P	outcome	ENSG00000170837 || id:eqtl-a-ENSG00000170837	Inverse variance weighted	4	-0.000771641	0.000434746	0.0759103	-0.00162374	8.04606e-05	0.999229	0.998378	1.00008
SCP2	1	53392901	53517375	YzyvEo	outcome	ENSG00000116171 || id:eqtl-a-ENSG00000116171	Inverse variance weighted	7	-0.000146306	8.24894e-05	0.076124	-0.000307985	1.53734e-05	0.999854	0.999692	1.00002
ARSG	17	66255323	66418872	znvm3I	outcome	ENSG00000141337 || id:eqtl-a-ENSG00000141337	Inverse variance weighted	6	0.00061375	0.000348175	0.0779408	-6.86737e-05	0.00129617	1.00061	0.999931	1.0013
MMP14	14	23305766	23318236	pYeBpg	outcome	ENSG00000157227 || id:eqtl-a-ENSG00000157227	Inverse variance weighted	4	-0.00109402	0.000621997	0.0785981	-0.00231313	0.000125097	0.998907	0.99769	1.00013
NTNG1	1	107682629	108026080	aiBlOL	outcome	ENSG00000162631 || id:eqtl-a-ENSG00000162631	Inverse variance weighted	4	-0.000940994	0.000537751	0.0801411	-0.00199499	0.000112999	0.999059	0.998007	1.00011
NEU1	6	31825436	31830683	6OENqW	outcome	ENSG00000204386 || id:eqtl-a-ENSG00000204386	Inverse variance weighted	3	-0.00138266	0.000790719	0.080358	-0.00293247	0.000167148	0.998618	0.997072	1.00017
CYP4F12	19	15783567	15807984	PiVGFQ	outcome	ENSG00000186204 || id:eqtl-a-ENSG00000186204	Inverse variance weighted	12	0.000236129	0.000135043	0.0803677	-2.85539e-05	0.000500813	1.00024	0.999971	1.0005
AOC1	7	150521715	150558592	1C9D8z	outcome	ENSG00000002726 || id:eqtl-a-ENSG00000002726	Inverse variance weighted	14	-0.000152165	8.71685e-05	0.0808738	-0.000323015	1.86856e-05	0.999848	0.999677	1.00002
DNASE1L3	3	58177984	58200424	iYwSPh	outcome	ENSG00000163687 || id:eqtl-a-ENSG00000163687	Inverse variance weighted	3	-0.00036613	0.000210379	0.0818004	-0.000778473	4.62131e-05	0.999634	0.999222	1.00005
SLC2A1	1	43391052	43424530	swj8l6	outcome	ENSG00000117394 || id:eqtl-a-ENSG00000117394	Inverse variance weighted	3	-0.00100602	0.000580805	0.0832525	-0.0021444	0.000132355	0.998994	0.997858	1.00013
TNFRSF14	1	2487078	2496821	kJdaIW	outcome	ENSG00000157873 || id:eqtl-a-ENSG00000157873	Inverse variance weighted	3	-0.000326332	0.000188522	0.0834511	-0.000695834	4.31708e-05	0.999674	0.999304	1.00004
CTSD	11	1773982	1785222	TFTgKe	outcome	ENSG00000117984 || id:eqtl-a-ENSG00000117984	Inverse variance weighted	5	-0.000820644	0.000475775	0.0845532	-0.00175316	0.000111875	0.99918	0.998248	1.00011
COL26A1	7	101006101	101202304	LxmAPQ	outcome	ENSG00000160963 || id:eqtl-a-ENSG00000160963	Inverse variance weighted	8	-0.000224137	0.000129966	0.0846022	-0.00047887	3.05958e-05	0.999776	0.999521	1.00003
GSK3B	3	119540170	119813264	GhYP4f	outcome	ENSG00000082701 || id:eqtl-a-ENSG00000082701	Inverse variance weighted	10	0.000331948	0.000192945	0.0853543	-4.62237e-05	0.000710119	1.00033	0.999954	1.00071
CAPN2	1	223889295	223963720	kTAVEh	outcome	ENSG00000162909 || id:eqtl-a-ENSG00000162909	Inverse variance weighted	3	-0.00130199	0.000756853	0.085383	-0.00278542	0.000181439	0.998699	0.997218	1.00018
SPP1	4	88896819	88904562	woM9RN	outcome	ENSG00000118785 || id:eqtl-a-ENSG00000118785	Inverse variance weighted	6	0.000176227	0.000102624	0.085939	-2.4915e-05	0.00037737	1.00018	0.999975	1.00038
GRN	17	42422614	42430470	tdptJw	outcome	ENSG00000030582 || id:eqtl-a-ENSG00000030582	Inverse variance weighted	3	0.000636901	0.000371861	0.0867602	-9.19458e-05	0.00136575	1.00064	0.999908	1.00137
CD27	12	6554033	6560884	lZ77Ul	outcome	ENSG00000139193 || id:eqtl-a-ENSG00000139193	Inverse variance weighted	4	0.000768348	0.000449622	0.0874737	-0.00011291	0.00164961	1.00077	0.999887	1.00165
NOV	8	120428546	120436593	aECLx2	outcome	ENSG00000136999 || id:eqtl-a-ENSG00000136999	Inverse variance weighted	3	0.00110735	0.000648228	0.0875869	-0.000163181	0.00237787	1.00111	0.999837	1.00238
FKBP1A	20	1349622	1373806	ruEDGG	outcome	ENSG00000088832 || id:eqtl-a-ENSG00000088832	Inverse variance weighted	8	-0.000286876	0.000168027	0.0877625	-0.00061621	4.2457e-05	0.999713	0.999384	1.00004
ADAM9	8	38854388	38962663	khNEMA	outcome	ENSG00000168615 || id:eqtl-a-ENSG00000168615	Inverse variance weighted	3	-0.000574199	0.000337217	0.0886135	-0.00123515	8.67468e-05	0.999426	0.998766	1.00009
KLHL30	2	239047363	239061588	dJLpqc	outcome	ENSG00000168427 || id:eqtl-a-ENSG00000168427	Inverse variance weighted	5	0.000381751	0.00022429	0.0887479	-5.7858e-05	0.00082136	1.00038	0.999942	1.00082
ABCG2	4	89011416	89152474	LykqoN	outcome	ENSG00000118777 || id:eqtl-a-ENSG00000118777	Inverse variance weighted	7	0.000394733	0.000231932	0.0887669	-5.98526e-05	0.000849319	1.00039	0.99994	1.00085
CEL	9	135937365	135947248	tkpOrW	outcome	ENSG00000170835 || id:eqtl-a-ENSG00000170835	Inverse variance weighted	4	-0.000712225	0.000420099	0.0900047	-0.00153562	0.00011117	0.999288	0.998466	1.00011
GALNT2	1	230193536	230417870	KYEa92	outcome	ENSG00000143641 || id:eqtl-a-ENSG00000143641	Inverse variance weighted	3	-0.0015654	0.000924865	0.0905369	-0.00337814	0.000247334	0.998436	0.996628	1.00025
RBBP9	20	18467184	18477887	P5MioE	outcome	ENSG00000089050 || id:eqtl-a-ENSG00000089050	Inverse variance weighted	4	0.00080801	0.000477431	0.0905674	-0.000127755	0.00174378	1.00081	0.999872	1.00175
VASH1	14	77228532	77249354	fHh7RP	outcome	ENSG00000071246 || id:eqtl-a-ENSG00000071246	Inverse variance weighted	13	-0.000174636	0.000103333	0.0910226	-0.000377169	2.78971e-05	0.999825	0.999623	1.00003
BICD1	12	32259769	32536567	aLJkVz	outcome	ENSG00000151746 || id:eqtl-a-ENSG00000151746	Inverse variance weighted	6	-0.000687605	0.000407193	0.0912874	-0.0014857	0.000110494	0.999313	0.998515	1.00011
CAMKK2	12	121675497	121736111	5zSka2	outcome	ENSG00000110931 || id:eqtl-a-ENSG00000110931	Inverse variance weighted	10	-0.000200258	0.000118715	0.0916269	-0.00043294	3.24238e-05	0.9998	0.999567	1.00003
HSPH1	13	31710762	31736525	BxHTJP	outcome	ENSG00000120694 || id:eqtl-a-ENSG00000120694	Inverse variance weighted	3	0.000787111	0.0004668	0.0917601	-0.000127817	0.00170204	1.00079	0.999872	1.0017
PIGT	20	44044717	44054884	Igxyu3	outcome	ENSG00000124155 || id:eqtl-a-ENSG00000124155	Inverse variance weighted	4	0.00101985	0.000606039	0.092412	-0.000167988	0.00220769	1.00102	0.999832	1.00221
ECE1	1	21543740	21671997	HLZXLW	outcome	ENSG00000117298 || id:eqtl-a-ENSG00000117298	Inverse variance weighted	5	-0.000481191	0.000286072	0.0925569	-0.00104189	7.95104e-05	0.999519	0.998959	1.00008
DHRS9	2	169921299	169952677	4UzPve	outcome	ENSG00000073737 || id:eqtl-a-ENSG00000073737	Inverse variance weighted	5	-0.000295653	0.000175811	0.0926361	-0.000640242	4.89364e-05	0.999704	0.99936	1.00005
LRRK2	12	40590546	40763087	3GYCOL	outcome	ENSG00000188906 || id:eqtl-a-ENSG00000188906	Inverse variance weighted	6	0.000354076	0.000211008	0.093343	-5.94998e-05	0.000767651	1.00035	0.999941	1.00077
GYPC	2	127413509	127454246	GLn3MJ	outcome	ENSG00000136732 || id:eqtl-a-ENSG00000136732	Inverse variance weighted	12	-0.000436491	0.000260259	0.0935151	-0.0009466	7.36169e-05	0.999564	0.999054	1.00007
HCAR1	12	123104824	123215390	jHz29d	outcome	ENSG00000196917 || id:eqtl-a-ENSG00000196917	Inverse variance weighted	3	-0.000559133	0.000333479	0.0936075	-0.00121275	9.44853e-05	0.999441	0.998788	1.00009
KLRD1	12	10378657	10469850	nsPOxo	outcome	ENSG00000134539 || id:eqtl-a-ENSG00000134539	Inverse variance weighted	7	0.000341811	0.000204674	0.0949147	-5.93507e-05	0.000742972	1.00034	0.999941	1.00074
FFAR3	19	35849362	35851387	TMVpaq	outcome	ENSG00000185897 || id:eqtl-a-ENSG00000185897	Inverse variance weighted	10	0.000481094	0.000288215	0.0950735	-8.38067e-05	0.001046	1.00048	0.999916	1.00105
IGLC7	22	23264766	23265203	ssMCMR	outcome	ENSG00000211685 || id:eqtl-a-ENSG00000211685	Inverse variance weighted	5	-0.000550897	0.000331632	0.0966798	-0.0012009	9.91026e-05	0.999449	0.9988	1.0001
ATP2C2	16	84402133	84497793	FoE4HK	outcome	ENSG00000064270 || id:eqtl-a-ENSG00000064270	Inverse variance weighted	14	0.00031677	0.000190938	0.097111	-5.74676e-05	0.000691008	1.00032	0.999943	1.00069
RNASE3	14	21359558	21360507	ya3Jko	outcome	ENSG00000169397 || id:eqtl-a-ENSG00000169397	Inverse variance weighted	4	-0.000323067	0.000194895	0.0973897	-0.000705061	5.8928e-05	0.999677	0.999295	1.00006
PROZ	13	113812968	113826694	MIURSK	outcome	ENSG00000126231 || id:eqtl-a-ENSG00000126231	Inverse variance weighted	4	0.000803022	0.00048464	0.0975304	-0.000146872	0.00175292	1.0008	0.999853	1.00175
SAE1	19	47616531	47713886	S9Qb5b	outcome	ENSG00000142230 || id:eqtl-a-ENSG00000142230	Inverse variance weighted	9	0.000449913	0.000271953	0.0980503	-8.31141e-05	0.000982941	1.00045	0.999917	1.00098
PCOLCE2	3	142534764	142608045	M9ttGA	outcome	ENSG00000163710 || id:eqtl-a-ENSG00000163710	Inverse variance weighted	3	-0.00131774	0.000798186	0.0987557	-0.00288218	0.000246706	0.998683	0.997122	1.00025
CTRC	1	15764935	15775737	bVCixs	outcome	ENSG00000162438 || id:eqtl-a-ENSG00000162438	Inverse variance weighted	4	-0.000471272	0.000286118	0.0995325	-0.00103206	8.95194e-05	0.999529	0.998968	1.00009
VAMP8	2	85788685	85809154	mIa1NX	outcome	ENSG00000118640 || id:eqtl-a-ENSG00000118640	Inverse variance weighted	6	-0.000213898	0.000129887	0.0995992	-0.000468477	4.06807e-05	0.999786	0.999532	1.00004
PTPRJ	11	48002113	48189670	jhoo87	outcome	ENSG00000149177 || id:eqtl-a-ENSG00000149177	Inverse variance weighted	3	0.000744985	0.000453032	0.100085	-0.000142959	0.00163293	1.00075	0.999857	1.00163
MARK3	14	103851729	103970168	2G0VUh	outcome	ENSG00000075413 || id:eqtl-a-ENSG00000075413	Inverse variance weighted	8	0.000223618	0.000136501	0.101378	-4.39247e-05	0.00049116	1.00022	0.999956	1.00049
SERPINA1	14	94843084	94857030	0A9f2Q	outcome	ENSG00000197249 || id:eqtl-a-ENSG00000197249	Inverse variance weighted	12	-0.000178962	0.000109357	0.101738	-0.000393302	3.53786e-05	0.999821	0.999607	1.00004
IL1RL1	2	102927962	102968497	lkLS8d	outcome	ENSG00000115602 || id:eqtl-a-ENSG00000115602	Inverse variance weighted	6	-0.000546048	0.000333739	0.101808	-0.00120018	0.00010808	0.999454	0.998801	1.00011
LTB4R	14	24780656	24787242	sPFetP	outcome	ENSG00000213903 || id:eqtl-a-ENSG00000213903	Inverse variance weighted	6	0.000498364	0.000304872	0.102118	-9.91843e-05	0.00109591	1.0005	0.999901	1.0011
P2RX4	12	121647660	121671909	mlRnZs	outcome	ENSG00000135124 || id:eqtl-a-ENSG00000135124	Inverse variance weighted	8	0.000185571	0.000113826	0.103037	-3.75275e-05	0.000408669	1.00019	0.999962	1.00041
C12orf39	12	21679241	21690311	SJGfVJ	outcome	ENSG00000134548 || id:eqtl-a-ENSG00000134548	Inverse variance weighted	3	0.000470956	0.000288913	0.103081	-9.53138e-05	0.00103723	1.00047	0.999905	1.00104
DHODH	16	72042487	72058954	GxLU8E	outcome	ENSG00000102967 || id:eqtl-a-ENSG00000102967	Inverse variance weighted	3	-0.000791705	0.000485793	0.103161	-0.00174386	0.000160448	0.999209	0.998258	1.00016
CYP27A1	2	219646472	219680016	syKLS7	outcome	ENSG00000135929 || id:eqtl-a-ENSG00000135929	Inverse variance weighted	3	-0.000128774	7.91996e-05	0.103962	-0.000284005	2.64574e-05	0.999871	0.999716	1.00003
INSL3	19	17927321	17932383	M5wJXT	outcome	ENSG00000248099 || id:eqtl-a-ENSG00000248099	Inverse variance weighted	8	-0.000400291	0.000246196	0.10397	-0.000882836	8.22536e-05	0.9996	0.999118	1.00008
TNFRSF9	1	7979907	8000926	PsDF2V	outcome	ENSG00000049249 || id:eqtl-a-ENSG00000049249	Inverse variance weighted	5	-0.000564272	0.000348956	0.105872	-0.00124823	0.000119683	0.999436	0.998753	1.00012
PTGFR	1	78769568	79005434	027f3A	outcome	ENSG00000122420 || id:eqtl-a-ENSG00000122420	Inverse variance weighted	7	-0.000497561	0.000309923	0.108398	-0.00110501	0.000109888	0.999503	0.998896	1.00011
PPAT	4	57259528	57301781	YpBVLy	outcome	ENSG00000128059 || id:eqtl-a-ENSG00000128059	Inverse variance weighted	3	0.000842303	0.000524921	0.108576	-0.000186543	0.00187115	1.00084	0.999813	1.00187
KYNU	2	143635067	143799890	mrwxz7	outcome	ENSG00000115919 || id:eqtl-a-ENSG00000115919	Inverse variance weighted	3	0.00049192	0.000306657	0.108684	-0.000109129	0.00109297	1.00049	0.999891	1.00109
IGFBP4	17	38599702	38613983	7ERIUZ	outcome	ENSG00000141753 || id:eqtl-a-ENSG00000141753	Inverse variance weighted	5	-0.000701633	0.000438869	0.10988	-0.00156182	0.00015855	0.999299	0.998439	1.00016
LMNA	1	156052364	156109880	4ip3R8	outcome	ENSG00000160789 || id:eqtl-a-ENSG00000160789	Inverse variance weighted	7	-0.000552103	0.000345396	0.109939	-0.00122908	0.000124872	0.999448	0.998772	1.00012
PTK2B	8	27168999	27316903	vGQNpS	outcome	ENSG00000120899 || id:eqtl-a-ENSG00000120899	Inverse variance weighted	8	0.00020167	0.000126689	0.111419	-4.6641e-05	0.000449982	1.0002	0.999953	1.00045
PAK4	19	39616410	39673456	ylBv4f	outcome	ENSG00000130669 || id:eqtl-a-ENSG00000130669	Inverse variance weighted	6	-0.000392649	0.000246863	0.111711	-0.000876501	9.12038e-05	0.999607	0.999124	1.00009
PPIF	10	81107225	81115093	cjNNED	outcome	ENSG00000108179 || id:eqtl-a-ENSG00000108179	Inverse variance weighted	5	0.000538717	0.000338842	0.111862	-0.000125413	0.00120285	1.00054	0.999875	1.0012
HLA-DPB1	6	33043703	33054978	m8JFYI	outcome	ENSG00000223865 || id:eqtl-a-ENSG00000223865	Inverse variance weighted	8	-0.000388669	0.000244641	0.112121	-0.000868165	9.08278e-05	0.999611	0.999132	1.00009
AXL	19	41725108	41767671	qelatn	outcome	ENSG00000167601 || id:eqtl-a-ENSG00000167601	Inverse variance weighted	5	0.00062463	0.000393225	0.112178	-0.00014609	0.00139535	1.00062	0.999854	1.0014
MRGPRE	11	3248928	3253616	89NxBX	outcome	ENSG00000184350 || id:eqtl-a-ENSG00000184350	Inverse variance weighted	3	0.000687033	0.000432674	0.112314	-0.000161008	0.00153507	1.00069	0.999839	1.00154
ORM1	9	117085336	117088755	C5xdmW	outcome	ENSG00000229314 || id:eqtl-a-ENSG00000229314	Inverse variance weighted	12	0.000190398	0.000120189	0.113157	-4.51715e-05	0.000425968	1.00019	0.999955	1.00043
GLO1	6	38643701	38670917	kmr5UH	outcome	ENSG00000124767 || id:eqtl-a-ENSG00000124767	Inverse variance weighted	6	0.000238034	0.000150631	0.114052	-5.72036e-05	0.000533271	1.00024	0.999943	1.00053
CA6	1	9005926	9035151	ZmCb7h	outcome	ENSG00000131686 || id:eqtl-a-ENSG00000131686	Inverse variance weighted	8	0.000526929	0.000333652	0.114272	-0.000127029	0.00118089	1.00053	0.999873	1.00118
SERPINF1	17	1665253	1680868	SOE7Sm	outcome	ENSG00000132386 || id:eqtl-a-ENSG00000132386	Inverse variance weighted	4	-0.000706272	0.000447374	0.114404	-0.00158313	0.000170582	0.999294	0.998418	1.00017
CDK13	7	39989636	40136733	9Cd0tt	outcome	ENSG00000065883 || id:eqtl-a-ENSG00000065883	Inverse variance weighted	4	-0.00040001	0.000254089	0.11542	-0.000898025	9.80041e-05	0.9996	0.999102	1.0001
APOD	3	195295573	195311076	JoklGm	outcome	ENSG00000189058 || id:eqtl-a-ENSG00000189058	Inverse variance weighted	4	-0.00077014	0.000491768	0.117333	-0.00173401	0.000193725	0.99923	0.998267	1.00019
SPINK2	4	57676026	57687908	ohOXC5	outcome	ENSG00000128040 || id:eqtl-a-ENSG00000128040	Inverse variance weighted	10	-0.000389942	0.00024934	0.117842	-0.00087865	9.87651e-05	0.99961	0.999122	1.0001
GREM2	1	240652873	240775449	VQJ3UC	outcome	ENSG00000180875 || id:eqtl-a-ENSG00000180875	Inverse variance weighted	4	-0.000650497	0.000416289	0.118145	-0.00146642	0.000165429	0.99935	0.998535	1.00017
MTOR	1	11166592	11322564	MEJ7EF	outcome	ENSG00000198793 || id:eqtl-a-ENSG00000198793	Inverse variance weighted	3	-0.00102134	0.000653948	0.118333	-0.00230308	0.000260397	0.998979	0.9977	1.00026
ANXA2	15	60639333	60695082	Jq6SzI	outcome	ENSG00000182718 || id:eqtl-a-ENSG00000182718	Inverse variance weighted	5	0.000594218	0.000380632	0.118492	-0.000151822	0.00134026	1.00059	0.999848	1.00134
ALCAM	3	105085753	105295744	YZ2QBj	outcome	ENSG00000170017 || id:eqtl-a-ENSG00000170017	Inverse variance weighted	12	0.000208896	0.000133997	0.119006	-5.37384e-05	0.00047153	1.00021	0.999946	1.00047
MAST4	5	65892176	66465423	UB3cpu	outcome	ENSG00000069020 || id:eqtl-a-ENSG00000069020	Inverse variance weighted	5	0.000391205	0.000251192	0.119377	-0.000101132	0.000883542	1.00039	0.999899	1.00088
NMUR1	2	232387871	232395206	MhWKbj	outcome	ENSG00000171596 || id:eqtl-a-ENSG00000171596	Inverse variance weighted	9	0.000675576	0.000434903	0.120329	-0.000176834	0.00152799	1.00068	0.999823	1.00153
LTB	6	31548302	31550299	pWNlVr	outcome	ENSG00000227507 || id:eqtl-a-ENSG00000227507	Inverse variance weighted	3	-0.00154564	0.000995131	0.120374	-0.0034961	0.000404812	0.998456	0.99651	1.0004
GPD2	2	157291802	157470247	0xyN0Y	outcome	ENSG00000115159 || id:eqtl-a-ENSG00000115159	Inverse variance weighted	9	-0.000215197	0.000138604	0.120519	-0.000486861	5.64674e-05	0.999785	0.999513	1.00006
CCNA1	13	37005967	37017019	medJq1	outcome	ENSG00000133101 || id:eqtl-a-ENSG00000133101	Inverse variance weighted	7	-0.000344145	0.000221772	0.120712	-0.000778818	9.05289e-05	0.999656	0.999221	1.00009
EVI2B	17	29630784	29641130	8ESzgd	outcome	ENSG00000185862 || id:eqtl-a-ENSG00000185862	Inverse variance weighted	4	-0.000702369	0.000452799	0.12086	-0.00158986	0.000185116	0.999298	0.998411	1.00019
CTSG	14	25042728	25045466	0Jwz87	outcome	ENSG00000100448 || id:eqtl-a-ENSG00000100448	Inverse variance weighted	5	0.000375384	0.00024202	0.12089	-9.89745e-05	0.000849742	1.00038	0.999901	1.00085
C17orf99	17	76142434	76162258	McKiQ1	outcome	ENSG00000187997 || id:eqtl-a-ENSG00000187997	Inverse variance weighted	4	-0.000769218	0.000496534	0.12134	-0.00174242	0.000203989	0.999231	0.998259	1.0002
CETP	16	56995762	57017757	TWBvTs	outcome	ENSG00000087237 || id:eqtl-a-ENSG00000087237	Inverse variance weighted	10	-0.000437375	0.000282745	0.121891	-0.000991556	0.000116806	0.999563	0.999009	1.00012
MLYCD	16	83932731	83949787	3ICqVs	outcome	ENSG00000103150 || id:eqtl-a-ENSG00000103150	Inverse variance weighted	6	0.000739704	0.000478365	0.122028	-0.000197891	0.0016773	1.00074	0.999802	1.00168
HP	16	72088491	72094954	7S0V99	outcome	ENSG00000257017 || id:eqtl-a-ENSG00000257017	Inverse variance weighted	7	0.000129452	8.38008e-05	0.122404	-3.47974e-05	0.000293702	1.00013	0.999965	1.00029
HTRA3	4	8271492	8308838	un1bz0	outcome	ENSG00000170801 || id:eqtl-a-ENSG00000170801	Inverse variance weighted	3	-0.000671816	0.000435031	0.122517	-0.00152448	0.000180844	0.999328	0.998477	1.00018
PPARG	3	12328867	12475855	Vs4YOP	outcome	ENSG00000132170 || id:eqtl-a-ENSG00000132170	Inverse variance weighted	10	0.000300457	0.000194859	0.123093	-8.14664e-05	0.000682381	1.0003	0.999919	1.00068
FCRL5	1	157483167	157522310	2xPjcC	outcome	ENSG00000143297 || id:eqtl-a-ENSG00000143297	Inverse variance weighted	4	0.000198059	0.000128458	0.123117	-5.3718e-05	0.000449836	1.0002	0.999946	1.00045
SPARC	5	151040657	151066726	xXzmbW	outcome	ENSG00000113140 || id:eqtl-a-ENSG00000113140	Inverse variance weighted	7	-0.000520882	0.000338043	0.123347	-0.00118345	0.000141682	0.999479	0.998817	1.00014
POR	7	75528518	75616173	RaLYxm	outcome	ENSG00000127948 || id:eqtl-a-ENSG00000127948	Inverse variance weighted	11	-0.000242983	0.000157752	0.123491	-0.000552177	6.62113e-05	0.999757	0.999448	1.00007
CD96	3	111011566	111384597	T7jaVQ	outcome	ENSG00000153283 || id:eqtl-a-ENSG00000153283	Inverse variance weighted	7	0.000299809	0.000194919	0.124018	-8.22318e-05	0.000681851	1.0003	0.999918	1.00068
RTN4	2	55199325	55339757	cXzyfV	outcome	ENSG00000115310 || id:eqtl-a-ENSG00000115310	Inverse variance weighted	14	0.00019494	0.00012691	0.124526	-5.38035e-05	0.000443683	1.00019	0.999946	1.00044
CECR1	22	17660194	17702879	NWXGce	outcome	ENSG00000093072 || id:eqtl-a-ENSG00000093072	Inverse variance weighted	10	0.000239424	0.000156025	0.124902	-6.63861e-05	0.000545234	1.00024	0.999934	1.00055
UGT2B17	4	69402902	69434245	fjG1XJ	outcome	ENSG00000197888 || id:eqtl-a-ENSG00000197888	Inverse variance weighted	7	-0.000263518	0.000171903	0.12529	-0.000600448	7.34128e-05	0.999737	0.9994	1.00007
LRRC4B	19	51020149	51071302	hdZ29S	outcome	ENSG00000131409 || id:eqtl-a-ENSG00000131409	Inverse variance weighted	7	0.000679417	0.000444202	0.126135	-0.000191219	0.00155005	1.00068	0.999809	1.00155
FAAH	1	46859937	46879520	xg403a	outcome	ENSG00000117480 || id:eqtl-a-ENSG00000117480	Inverse variance weighted	4	-0.000255306	0.000167056	0.126446	-0.000582736	7.21235e-05	0.999745	0.999417	1.00007
BMP6	6	7727030	7881655	3h4xQm	outcome	ENSG00000153162 || id:eqtl-a-ENSG00000153162	Inverse variance weighted	7	0.000613676	0.000401577	0.126472	-0.000173415	0.00140077	1.00061	0.999827	1.0014
EHMT1	9	140513444	140764468	B0H4Js	outcome	ENSG00000181090 || id:eqtl-a-ENSG00000181090	Inverse variance weighted	9	-0.000355723	0.000232832	0.12656	-0.000812074	0.000100628	0.999644	0.999188	1.0001
WDR1	4	10075963	10118573	kpjhoc	outcome	ENSG00000071127 || id:eqtl-a-ENSG00000071127	Inverse variance weighted	5	-0.000455039	0.000297874	0.126606	-0.00103887	0.000128794	0.999545	0.998962	1.00013
TRPC1	3	142442916	142526730	IsC1eU	outcome	ENSG00000144935 || id:eqtl-a-ENSG00000144935	Inverse variance weighted	4	0.00079282	0.000519226	0.126779	-0.000224863	0.0018105	1.00079	0.999775	1.00181
EPHB1	3	134316643	134979309	0F0Gkn	outcome	ENSG00000154928 || id:eqtl-a-ENSG00000154928	Inverse variance weighted	11	-0.000290748	0.000190431	0.126814	-0.000663993	8.24975e-05	0.999709	0.999336	1.00008
IRAK2	3	10206549	10285427	2AMa09	outcome	ENSG00000134070 || id:eqtl-a-ENSG00000134070	Inverse variance weighted	4	-0.000702608	0.000461518	0.127913	-0.00160718	0.000201968	0.999298	0.998394	1.0002
PDE9A	21	44073746	44195619	fDyydH	outcome	ENSG00000160191 || id:eqtl-a-ENSG00000160191	Inverse variance weighted	16	0.000127044	8.34934e-05	0.128107	-3.66028e-05	0.000290691	1.00013	0.999963	1.00029
MAP2K2	19	4090319	4124126	rD9jDW	outcome	ENSG00000126934 || id:eqtl-a-ENSG00000126934	Inverse variance weighted	4	0.000543685	0.000357351	0.128152	-0.000156723	0.00124409	1.00054	0.999843	1.00124
COL13A1	10	71561644	71724031	6H2xOj	outcome	ENSG00000197467 || id:eqtl-a-ENSG00000197467	Inverse variance weighted	5	-0.0006893	0.000453554	0.128568	-0.00157827	0.000199666	0.999311	0.998423	1.0002
MATN2	8	98881068	99048944	rKUp6t	outcome	ENSG00000132561 || id:eqtl-a-ENSG00000132561	Inverse variance weighted	8	0.000489862	0.00032254	0.128823	-0.000142317	0.00112204	1.00049	0.999858	1.00112
INSR	19	7112266	7294045	XvOpMr	outcome	ENSG00000171105 || id:eqtl-a-ENSG00000171105	Inverse variance weighted	5	0.000899262	0.000593633	0.129812	-0.000264259	0.00206278	1.0009	0.999736	1.00206
GPR97	16	57702099	57723975	ZSOs3f	outcome	ENSG00000182885 || id:eqtl-a-ENSG00000182885	Inverse variance weighted	9	0.000407055	0.000268808	0.12995	-0.000119808	0.000933919	1.00041	0.99988	1.00093
HDAC4	2	239969864	240323348	NLBTaK	outcome	ENSG00000068024 || id:eqtl-a-ENSG00000068024	Inverse variance weighted	7	-0.00046998	0.000311223	0.131015	-0.00107998	0.000140016	0.99953	0.998921	1.00014
KCNH8	3	19189946	19577138	YB7UZ3	outcome	ENSG00000183960 || id:eqtl-a-ENSG00000183960	Inverse variance weighted	4	0.00105252	0.000698186	0.131682	-0.000315928	0.00242096	1.00105	0.999684	1.00242
KLHL36	16	84682131	84701292	wR8tVQ	outcome	ENSG00000135686 || id:eqtl-a-ENSG00000135686	Inverse variance weighted	5	-0.000284801	0.000189297	0.132446	-0.000655822	8.62199e-05	0.999715	0.999344	1.00009
CPT1B	22	51007290	51017899	WlIT7M	outcome	ENSG00000205560 || id:eqtl-a-ENSG00000205560	Inverse variance weighted	9	0.00027562	0.000183844	0.13382	-8.47143e-05	0.000635954	1.00028	0.999915	1.00064
DKK3	11	11984653	12031316	oMPACC	outcome	ENSG00000050165 || id:eqtl-a-ENSG00000050165	Inverse variance weighted	14	0.000155124	0.000103555	0.134136	-4.78438e-05	0.000358093	1.00016	0.999952	1.00036
NAMPT	7	105888731	105926772	bq9b1b	outcome	ENSG00000105835 || id:eqtl-a-ENSG00000105835	Inverse variance weighted	5	0.000786759	0.000527175	0.135592	-0.000246503	0.00182002	1.00079	0.999754	1.00182
C2orf40	2	106679702	106694615	2gC5NR	outcome	ENSG00000119147 || id:eqtl-a-ENSG00000119147	Inverse variance weighted	9	-0.000385154	0.000258142	0.135692	-0.000891111	0.000120804	0.999615	0.999109	1.00012
SPACA3	17	31297394	31324895	INR1dM	outcome	ENSG00000141316 || id:eqtl-a-ENSG00000141316	Inverse variance weighted	4	0.000710937	0.000477533	0.136547	-0.000225027	0.0016469	1.00071	0.999775	1.00165
ITGAE	17	3617922	3704537	4gI06O	outcome	ENSG00000083457 || id:eqtl-a-ENSG00000083457	Inverse variance weighted	4	-0.000548025	0.000368164	0.13661	-0.00126963	0.000173576	0.999452	0.998731	1.00017
CSK	15	75074398	75095539	jrXbBd	outcome	ENSG00000103653 || id:eqtl-a-ENSG00000103653	Inverse variance weighted	4	-0.000260557	0.000175423	0.137462	-0.000604385	8.32719e-05	0.999739	0.999396	1.00008
OPRL1	20	62711526	62731996	K3MXDL	outcome	ENSG00000125510 || id:eqtl-a-ENSG00000125510	Inverse variance weighted	6	-0.00019467	0.000131219	0.137929	-0.00045186	6.25196e-05	0.999805	0.999548	1.00006
CACNB4	2	152689290	152955593	J4DrAG	outcome	ENSG00000182389 || id:eqtl-a-ENSG00000182389	Inverse variance weighted	4	-0.000689466	0.00046512	0.13825	-0.0016011	0.000222169	0.999311	0.9984	1.00022
MLKL	16	74705753	74734858	7bNr8w	outcome	ENSG00000168404 || id:eqtl-a-ENSG00000168404	Inverse variance weighted	9	-0.000282821	0.000191287	0.139268	-0.000657743	9.21005e-05	0.999717	0.999342	1.00009
SLAMF1	1	160577890	160617085	Omo698	outcome	ENSG00000117090 || id:eqtl-a-ENSG00000117090	Inverse variance weighted	3	0.000529816	0.000359297	0.140323	-0.000174407	0.00123404	1.00053	0.999826	1.00123
KCNK17	6	39266777	39282329	MmoB2X	outcome	ENSG00000124780 || id:eqtl-a-ENSG00000124780	Inverse variance weighted	13	-0.000152814	0.000103823	0.141055	-0.000356308	5.06788e-05	0.999847	0.999644	1.00005
CTSZ	20	57570240	57582302	BVqptb	outcome	ENSG00000101160 || id:eqtl-a-ENSG00000101160	Inverse variance weighted	5	-0.000425479	0.00028919	0.141216	-0.000992291	0.000141334	0.999575	0.999008	1.00014
RNASE1	14	21269387	21271437	fIOfBE	outcome	ENSG00000129538 || id:eqtl-a-ENSG00000129538	Inverse variance weighted	13	-0.000335752	0.000228749	0.142164	-0.000784099	0.000112595	0.999664	0.999216	1.00011
LAIR1	19	54865362	54882165	JCxF1w	outcome	ENSG00000167613 || id:eqtl-a-ENSG00000167613	Inverse variance weighted	8	-0.000522142	0.000355923	0.142374	-0.00121975	0.000175467	0.999478	0.998781	1.00018
P2RY14	3	150929905	150996255	TB9XSG	outcome	ENSG00000174944 || id:eqtl-a-ENSG00000174944	Inverse variance weighted	3	0.000489306	0.000334816	0.143901	-0.000166933	0.00114554	1.00049	0.999833	1.00115
NBL1	1	19967048	19984945	MO3804	outcome	ENSG00000158747 || id:eqtl-a-ENSG00000158747	Inverse variance weighted	6	0.000239207	0.000163959	0.144581	-8.21532e-05	0.000560568	1.00024	0.999918	1.00056
FCGR2C	1	161551129	161575452	ImqlaX	outcome	ENSG00000244682 || id:eqtl-a-ENSG00000244682	Inverse variance weighted	6	0.000340878	0.000233651	0.144587	-0.000117078	0.000798834	1.00034	0.999883	1.0008
DHRS4L2	14	24439148	24475617	CdlOC1	outcome	ENSG00000187630 || id:eqtl-a-ENSG00000187630	Inverse variance weighted	4	-0.000600193	0.000412279	0.14545	-0.00140826	0.000207874	0.9994	0.998593	1.00021
ADM	11	10326227	10328944	TPekNe	outcome	ENSG00000148926 || id:eqtl-a-ENSG00000148926	Inverse variance weighted	5	0.000222176	0.00015263	0.145488	-7.69778e-05	0.00052133	1.00022	0.999923	1.00052
OXER1	2	42989642	42991401	OuXO8Y	outcome	ENSG00000162881 || id:eqtl-a-ENSG00000162881	Inverse variance weighted	3	-0.00056922	0.000391538	0.146	-0.00133663	0.000198193	0.999431	0.998664	1.0002
WNK2	9	95947198	96082854	y4wS8I	outcome	ENSG00000165238 || id:eqtl-a-ENSG00000165238	Inverse variance weighted	8	0.000431628	0.000296968	0.146099	-0.000150429	0.00101368	1.00043	0.99985	1.00101
KISS1R	19	917287	921015	Q4NuDD	outcome	ENSG00000116014 || id:eqtl-a-ENSG00000116014	Inverse variance weighted	10	-0.000267249	0.00018417	0.146752	-0.000628223	9.37239e-05	0.999733	0.999372	1.00009
CES1	16	55836763	55867249	QjcypY	outcome	ENSG00000198848 || id:eqtl-a-ENSG00000198848	Inverse variance weighted	5	-0.000304518	0.000209863	0.14677	-0.000715849	0.000106812	0.999696	0.999284	1.00011
PTPRA	20	2844830	3019722	LHMV6x	outcome	ENSG00000132670 || id:eqtl-a-ENSG00000132670	Inverse variance weighted	7	-0.000366884	0.000252935	0.146917	-0.000862636	0.000128869	0.999633	0.999138	1.00013
UPK3A	22	45680863	45691755	UrFE2n	outcome	ENSG00000100373 || id:eqtl-a-ENSG00000100373	Inverse variance weighted	10	-0.000202072	0.000139656	0.147918	-0.000475798	7.1654e-05	0.999798	0.999524	1.00007
MKNK2	19	2037470	2051243	3ge4zD	outcome	ENSG00000099875 || id:eqtl-a-ENSG00000099875	Inverse variance weighted	7	-0.000544607	0.000376556	0.148097	-0.00128266	0.000193442	0.999456	0.998718	1.00019
S1PR5	19	10623623	10628607	zQ20UR	outcome	ENSG00000180739 || id:eqtl-a-ENSG00000180739	Inverse variance weighted	4	-0.000523831	0.000362243	0.148156	-0.00123383	0.000186166	0.999476	0.998767	1.00019
IL1RAP	3	190231840	190375843	cRikbP	outcome	ENSG00000196083 || id:eqtl-a-ENSG00000196083	Inverse variance weighted	4	-0.000736498	0.000510019	0.148722	-0.00173614	0.000263139	0.999264	0.998265	1.00026
C1QB	1	22979255	22988031	jfNKtA	outcome	ENSG00000173369 || id:eqtl-a-ENSG00000173369	Inverse variance weighted	7	-0.000372642	0.000258187	0.148935	-0.000878688	0.000133405	0.999627	0.999122	1.00013
KSR1	17	25783670	25953461	1sndmj	outcome	ENSG00000141068 || id:eqtl-a-ENSG00000141068	Inverse variance weighted	5	-0.000254171	0.000176772	0.150477	-0.000600643	9.23019e-05	0.999746	0.9994	1.00009
VCP	9	35056061	35073246	chWZxW	outcome	ENSG00000165280 || id:eqtl-a-ENSG00000165280	Inverse variance weighted	6	0.000236538	0.000164607	0.150721	-8.60911e-05	0.000559167	1.00024	0.999914	1.00056
IL32	16	3115298	3131908	m2fopp	outcome	ENSG00000008517 || id:eqtl-a-ENSG00000008517	Inverse variance weighted	8	-0.000242773	0.000169228	0.151403	-0.00057446	8.89137e-05	0.999757	0.999426	1.00009
KCNA6	12	4918342	4960277	5hTgph	outcome	ENSG00000151079 || id:eqtl-a-ENSG00000151079	Inverse variance weighted	5	-0.00063	0.000439151	0.151405	-0.00149074	0.000230736	0.99937	0.99851	1.00023
LILRA4	19	54844456	54850421	D20Ksz	outcome	ENSG00000239961 || id:eqtl-a-ENSG00000239961	Inverse variance weighted	5	-0.000789419	0.000550728	0.151741	-0.00186885	0.000290008	0.999211	0.998133	1.00029
ADAMTSL4	1	150521884	150533413	JCsVxg	outcome	ENSG00000143382 || id:eqtl-a-ENSG00000143382	Inverse variance weighted	3	0.000695182	0.000489161	0.155266	-0.000263573	0.00165394	1.0007	0.999736	1.00166
PPIL1	6	36822603	36842800	cc1DAl	outcome	ENSG00000137168 || id:eqtl-a-ENSG00000137168	Inverse variance weighted	8	-0.000503116	0.000354674	0.156036	-0.00119828	0.000192045	0.999497	0.998802	1.00019
ATIC	2	216176540	216214487	tkpMDr	outcome	ENSG00000138363 || id:eqtl-a-ENSG00000138363	Inverse variance weighted	5	-0.000425096	0.000299677	0.15604	-0.00101246	0.000162271	0.999575	0.998988	1.00016
GAS6	13	114523522	114567046	PF4puy	outcome	ENSG00000183087 || id:eqtl-a-ENSG00000183087	Inverse variance weighted	6	-0.000469958	0.000331473	0.156253	-0.00111964	0.000179729	0.99953	0.998881	1.00018
IL8	4	74606223	74609433	2ziBS1	outcome	ENSG00000169429 || id:eqtl-a-ENSG00000169429	Inverse variance weighted	3	-0.000577986	0.0004081	0.156692	-0.00137786	0.00022189	0.999422	0.998623	1.00022
CBR1	21	37442239	37445464	T3xgAM	outcome	ENSG00000159228 || id:eqtl-a-ENSG00000159228	Inverse variance weighted	3	-0.000346365	0.000244869	0.157217	-0.000826308	0.000133578	0.999654	0.999174	1.00013
LIPC	15	58702768	58861151	PvH47a	outcome	ENSG00000166035 || id:eqtl-a-ENSG00000166035	Inverse variance weighted	13	0.000403091	0.000285055	0.157338	-0.000155616	0.000961798	1.0004	0.999844	1.00096
LIG1	19	48618702	48673860	f2Tvaz	outcome	ENSG00000105486 || id:eqtl-a-ENSG00000105486	Inverse variance weighted	8	-0.000347748	0.000246398	0.158148	-0.000830689	0.000135192	0.999652	0.99917	1.00014
BRD2	6	32936437	32949282	6f8zEs	outcome	ENSG00000204256 || id:eqtl-a-ENSG00000204256	Inverse variance weighted	5	0.000797957	0.000566996	0.159326	-0.000313355	0.00190927	1.0008	0.999687	1.00191
SLC22A31	16	89262406	89268072	uUPy0R	outcome	ENSG00000259803 || id:eqtl-a-ENSG00000259803	Inverse variance weighted	6	-0.000388802	0.000276859	0.160221	-0.000931447	0.000153843	0.999611	0.999069	1.00015
C1QTNF6	22	37576207	37595425	YjPG6A	outcome	ENSG00000133466 || id:eqtl-a-ENSG00000133466	Inverse variance weighted	7	0.000257693	0.000183914	0.161166	-0.000102778	0.000618165	1.00026	0.999897	1.00062
CTSL	9	90340434	90346308	KgMUQ1	outcome	ENSG00000135047 || id:eqtl-a-ENSG00000135047	Inverse variance weighted	8	0.000160921	0.000114968	0.161602	-6.44159e-05	0.000386257	1.00016	0.999936	1.00039
MAST2	1	46252659	46501796	0ANoa4	outcome	ENSG00000086015 || id:eqtl-a-ENSG00000086015	Inverse variance weighted	7	-0.000402094	0.000287473	0.161897	-0.000965542	0.000161353	0.999598	0.999035	1.00016
PLA2G6	22	38507502	38601697	IRl2N5	outcome	ENSG00000184381 || id:eqtl-a-ENSG00000184381	Inverse variance weighted	4	0.000449001	0.000321436	0.162455	-0.000181013	0.00107902	1.00045	0.999819	1.00108
KDM4C	9	6720863	7175648	0oOv9a	outcome	ENSG00000107077 || id:eqtl-a-ENSG00000107077	Inverse variance weighted	4	-0.00106481	0.000763028	0.162863	-0.00256034	0.000430725	0.998936	0.997443	1.00043
CBR3	21	37507210	37518864	qeLYlp	outcome	ENSG00000159231 || id:eqtl-a-ENSG00000159231	Inverse variance weighted	5	0.000186042	0.000133336	0.16293	-7.52968e-05	0.000447381	1.00019	0.999925	1.00045
TNFSF8	9	117656003	117692697	AiHYS9	outcome	ENSG00000106952 || id:eqtl-a-ENSG00000106952	Inverse variance weighted	4	-0.000282945	0.00020287	0.163102	-0.000680571	0.00011468	0.999717	0.99932	1.00011
NRG1	8	31496902	32622548	LtbaWE	outcome	ENSG00000157168 || id:eqtl-a-ENSG00000157168	Inverse variance weighted	24	-9.11542e-05	6.55883e-05	0.164592	-0.000219707	3.73989e-05	0.999909	0.99978	1.00004
PZP	12	9301436	9360966	aw0hm9	outcome	ENSG00000126838 || id:eqtl-a-ENSG00000126838	Inverse variance weighted	10	0.000183423	0.000132155	0.165156	-7.56013e-05	0.000442448	1.00018	0.999924	1.00044
ITLN1	1	160846329	160854960	58SS9C	outcome	ENSG00000179914 || id:eqtl-a-ENSG00000179914	Inverse variance weighted	8	-0.000276594	0.00019962	0.16587	-0.00066785	0.000114662	0.999723	0.999332	1.00011
APP	21	27252861	27543446	9ka5Df	outcome	ENSG00000142192 || id:eqtl-a-ENSG00000142192	Inverse variance weighted	9	-0.000312151	0.000225357	0.166009	-0.000753851	0.000129548	0.999688	0.999246	1.00013
APOA1BP	1	156561554	156564091	y4U5oB	outcome	ENSG00000163382 || id:eqtl-a-ENSG00000163382	Inverse variance weighted	4	0.000629862	0.000454895	0.166166	-0.000261733	0.00152146	1.00063	0.999738	1.00152
ST14	11	130029457	130080271	gX6VJ4	outcome	ENSG00000149418 || id:eqtl-a-ENSG00000149418	Inverse variance weighted	4	0.000475258	0.000345642	0.169131	-0.0002022	0.00115272	1.00048	0.999798	1.00115
	2	173940163	174132738	arIrWx	outcome	ENSG00000091436 || id:eqtl-a-ENSG00000091436	Inverse variance weighted	7	-0.000299281	0.000217697	0.169206	-0.000725966	0.000127405	0.999701	0.999274	1.00013
HPD	12	122277433	122301502	Fp9IaC	outcome	ENSG00000158104 || id:eqtl-a-ENSG00000158104	Inverse variance weighted	5	-0.000252247	0.000183697	0.1697	-0.000612294	0.000107799	0.999748	0.999388	1.00011
MAP3K2	2	128056306	128146041	C5J0hh	outcome	ENSG00000169967 || id:eqtl-a-ENSG00000169967	Inverse variance weighted	3	-0.000206529	0.00015043	0.169777	-0.000501372	8.83146e-05	0.999793	0.999499	1.00009
STK39	2	168810530	169104651	5H8oh9	outcome	ENSG00000198648 || id:eqtl-a-ENSG00000198648	Inverse variance weighted	9	0.000203942	0.000148634	0.17003	-8.73811e-05	0.000495265	1.0002	0.999913	1.0005
PVRL2	19	45349432	45392485	5cyFN3	outcome	ENSG00000130202 || id:eqtl-a-ENSG00000130202	Inverse variance weighted	15	0.000135043	9.84452e-05	0.17014	-5.791e-05	0.000327995	1.00014	0.999942	1.00033
GALNS	16	88880142	88923378	tlw86f	outcome	ENSG00000141012 || id:eqtl-a-ENSG00000141012	Inverse variance weighted	10	0.000302498	0.000220743	0.170573	-0.000130157	0.000735154	1.0003	0.99987	1.00074
TNFSF14	19	6663148	6670599	7bAUIQ	outcome	ENSG00000125735 || id:eqtl-a-ENSG00000125735	Inverse variance weighted	9	0.000384298	0.000281305	0.171899	-0.000167059	0.000935655	1.00038	0.999833	1.00094
KIR2DL1	19	55281263	55295774	61TGew	outcome	ENSG00000125498 || id:eqtl-a-ENSG00000125498	Inverse variance weighted	5	-0.000608868	0.000445757	0.171964	-0.00148255	0.000264815	0.999391	0.998519	1.00026
CD300LB	17	72517313	72527613	wVdUgY	outcome	ENSG00000178789 || id:eqtl-a-ENSG00000178789	Inverse variance weighted	8	-0.000266646	0.000196161	0.174045	-0.000651122	0.00011783	0.999733	0.999349	1.00012
ITGB1	10	33189247	33294720	cSYj2t	outcome	ENSG00000150093 || id:eqtl-a-ENSG00000150093	Inverse variance weighted	3	-0.000938793	0.000690706	0.17409	-0.00229258	0.000414991	0.999062	0.99771	1.00042
KCNK13	14	90528109	90652201	HCPnvI	outcome	ENSG00000152315 || id:eqtl-a-ENSG00000152315	Inverse variance weighted	7	-0.000371567	0.000274297	0.17554	-0.000909188	0.000166055	0.999629	0.999091	1.00017
KCNK7	11	65360326	65363467	yGWKmi	outcome	ENSG00000173338 || id:eqtl-a-ENSG00000173338	Inverse variance weighted	3	-0.000755393	0.000558036	0.175844	-0.00184914	0.000338359	0.999245	0.998153	1.00034
MLX	17	40719086	40725257	Kr59te	outcome	ENSG00000108788 || id:eqtl-a-ENSG00000108788	Inverse variance weighted	3	-0.000533297	0.000394459	0.176385	-0.00130644	0.000239843	0.999467	0.998694	1.00024
SPHK1	17	74372665	74383941	qPx4DP	outcome	ENSG00000176170 || id:eqtl-a-ENSG00000176170	Inverse variance weighted	4	0.000496618	0.0003677	0.176822	-0.000224074	0.00121731	1.0005	0.999776	1.00122
IGF1R	15	99192200	99507759	J8WcRJ	outcome	ENSG00000140443 || id:eqtl-a-ENSG00000140443	Inverse variance weighted	9	0.000483962	0.000358351	0.176848	-0.000218407	0.00118633	1.00048	0.999782	1.00119
ALPL	1	21835858	21904905	yqQrnn	outcome	ENSG00000162551 || id:eqtl-a-ENSG00000162551	Inverse variance weighted	4	0.000641493	0.000475139	0.176979	-0.00028978	0.00157277	1.00064	0.99971	1.00157
LGALS9	17	25956824	25976586	ptlxIN	outcome	ENSG00000168961 || id:eqtl-a-ENSG00000168961	Inverse variance weighted	7	-0.000126559	9.4026e-05	0.178303	-0.00031085	5.77319e-05	0.999873	0.999689	1.00006
MAST3	19	18208603	18262502	DND67L	outcome	ENSG00000099308 || id:eqtl-a-ENSG00000099308	Inverse variance weighted	11	0.000298234	0.000222228	0.179591	-0.000137333	0.0007338	1.0003	0.999863	1.00073
PDF	16	69362524	69364498	1RJIyA	outcome	ENSG00000258429 || id:eqtl-a-ENSG00000258429	Inverse variance weighted	5	-0.000473122	0.00035299	0.180139	-0.00116498	0.000218738	0.999527	0.998836	1.00022
HNMT	2	138721590	138773930	8vKwrP	outcome	ENSG00000150540 || id:eqtl-a-ENSG00000150540	Inverse variance weighted	7	-0.000242383	0.000181027	0.180593	-0.000597197	0.00011243	0.999758	0.999403	1.00011
ATP2A1	16	28889726	28915830	SuSNt1	outcome	ENSG00000196296 || id:eqtl-a-ENSG00000196296	Inverse variance weighted	5	0.0006508	0.000486608	0.181085	-0.000302951	0.00160455	1.00065	0.999697	1.00161
PPIL2	22	22006559	22054304	hE8qnS	outcome	ENSG00000100023 || id:eqtl-a-ENSG00000100023	Inverse variance weighted	3	0.000497365	0.000372081	0.181316	-0.000231913	0.00122664	1.0005	0.999768	1.00123
TAOK3	12	118587606	118810750	QGdzz1	outcome	ENSG00000135090 || id:eqtl-a-ENSG00000135090	Inverse variance weighted	3	0.000728537	0.000546332	0.182366	-0.000342273	0.00179935	1.00073	0.999658	1.0018
PDE4B	1	66258197	66840259	FdejaY	outcome	ENSG00000184588 || id:eqtl-a-ENSG00000184588	Inverse variance weighted	3	-0.000643289	0.000482527	0.182478	-0.00158904	0.000302465	0.999357	0.998412	1.0003
GPR42	19	35861831	35863855	9ZAxZn	outcome	ENSG00000126251 || id:eqtl-a-ENSG00000126251	Inverse variance weighted	9	0.000501211	0.000376073	0.182615	-0.000235893	0.00123831	1.0005	0.999764	1.00124
TRAP1	16	3701640	3767598	LquerX	outcome	ENSG00000126602 || id:eqtl-a-ENSG00000126602	Inverse variance weighted	10	-0.000196959	0.00014791	0.182988	-0.000486863	9.29452e-05	0.999803	0.999513	1.00009
SLC6A12	12	299243	323736	KHn4j2	outcome	ENSG00000111181 || id:eqtl-a-ENSG00000111181	Inverse variance weighted	9	-0.000477492	0.000358755	0.183199	-0.00118065	0.000225668	0.999523	0.99882	1.00023
METAP2	12	95867296	95909615	mONbKz	outcome	ENSG00000111142 || id:eqtl-a-ENSG00000111142	Inverse variance weighted	6	-0.000449351	0.000338048	0.183766	-0.00111193	0.000213225	0.999551	0.998889	1.00021
ITPR2	12	26490342	26986131	FcFapF	outcome	ENSG00000123104 || id:eqtl-a-ENSG00000123104	Inverse variance weighted	12	-0.000276246	0.000207866	0.18386	-0.000683663	0.000131171	0.999724	0.999317	1.00013
CD22	19	35810164	35838258	Spulok	outcome	ENSG00000012124 || id:eqtl-a-ENSG00000012124	Inverse variance weighted	4	-0.00095232	0.000718486	0.185021	-0.00236055	0.000455912	0.999048	0.997642	1.00046
TNF	6	31543344	31546113	vPhhhe	outcome	ENSG00000232810 || id:eqtl-a-ENSG00000232810	Inverse variance weighted	10	-0.000410289	0.000310407	0.186243	-0.00101869	0.00019811	0.99959	0.998982	1.0002
LPL	8	19759228	19824769	wZw288	outcome	ENSG00000175445 || id:eqtl-a-ENSG00000175445	Inverse variance weighted	9	0.000221382	0.000167608	0.186558	-0.00010713	0.000549893	1.00022	0.999893	1.00055
CDC42BPB	14	103398716	103523799	ETxwu6	outcome	ENSG00000198752 || id:eqtl-a-ENSG00000198752	Inverse variance weighted	7	-0.000255239	0.000193348	0.186802	-0.000634201	0.000123724	0.999745	0.999366	1.00012
CAPN1	11	64948037	64979477	IoyPZI	outcome	ENSG00000014216 || id:eqtl-a-ENSG00000014216	Inverse variance weighted	6	-0.000168236	0.000127607	0.187372	-0.000418346	8.18733e-05	0.999832	0.999582	1.00008
SCARB1	12	125261402	125367214	Li9Sm9	outcome	ENSG00000073060 || id:eqtl-a-ENSG00000073060	Inverse variance weighted	14	-0.000183419	0.000139543	0.188702	-0.000456922	9.00847e-05	0.999817	0.999543	1.00009
SIGLEC12	19	51994611	52005043	yhTy7n	outcome	ENSG00000254521 || id:eqtl-a-ENSG00000254521	Inverse variance weighted	5	-0.000278983	0.000212318	0.188851	-0.000695127	0.000137161	0.999721	0.999305	1.00014
ACTN4	19	39138289	39222223	ERbztK	outcome	ENSG00000130402 || id:eqtl-a-ENSG00000130402	Inverse variance weighted	3	0.000688321	0.000524497	0.189404	-0.000339694	0.00171634	1.00069	0.99966	1.00172
MAPK8	10	49514698	49647403	6iHdN8	outcome	ENSG00000107643 || id:eqtl-a-ENSG00000107643	Inverse variance weighted	5	-0.00031082	0.000237053	0.189796	-0.000775444	0.000153804	0.999689	0.999225	1.00015
EIF2AK4	15	40226347	40327797	yEX1OM	outcome	ENSG00000128829 || id:eqtl-a-ENSG00000128829	Inverse variance weighted	5	-0.000347915	0.000265365	0.18983	-0.00086803	0.0001722	0.999652	0.999132	1.00017
SNRK	3	43328004	43466256	RuF5Dq	outcome	ENSG00000163788 || id:eqtl-a-ENSG00000163788	Inverse variance weighted	3	-0.00073998	0.000564523	0.189924	-0.00184645	0.000366486	0.99926	0.998155	1.00037
RPS6KL1	14	75370657	75390099	V2czwW	outcome	ENSG00000198208 || id:eqtl-a-ENSG00000198208	Inverse variance weighted	3	0.000364605	0.000279153	0.191514	-0.000182534	0.000911744	1.00036	0.999817	1.00091
MMP24	20	33814457	33864801	2U1MrU	outcome	ENSG00000125966 || id:eqtl-a-ENSG00000125966	Inverse variance weighted	3	-0.00124476	0.000955752	0.192784	-0.00311803	0.000628513	0.998756	0.996887	1.00063
DHRS7B	17	21026677	21096578	qrbAXE	outcome	ENSG00000109016 || id:eqtl-a-ENSG00000109016	Inverse variance weighted	5	-0.000520997	0.000400642	0.193462	-0.00130626	0.000264261	0.999479	0.998695	1.00026
FAM3B	21	42676139	42729358	QAQOPJ	outcome	ENSG00000183844 || id:eqtl-a-ENSG00000183844	Inverse variance weighted	11	0.000205024	0.000157664	0.193468	-0.000103997	0.000514045	1.00021	0.999896	1.00051
HS3ST1	4	11394774	11431389	29Xy7Y	outcome	ENSG00000002587 || id:eqtl-a-ENSG00000002587	Inverse variance weighted	7	-0.00041451	0.000319034	0.193853	-0.00103982	0.000210797	0.999586	0.998961	1.00021
STK32C	10	134020996	134145351	6OZGRv	outcome	ENSG00000165752 || id:eqtl-a-ENSG00000165752	Inverse variance weighted	17	0.000151125	0.000116507	0.194587	-7.72294e-05	0.000379478	1.00015	0.999923	1.00038
FCGR2B	1	161551101	161648444	Di6Q9q	outcome	ENSG00000072694 || id:eqtl-a-ENSG00000072694	Inverse variance weighted	7	0.000156988	0.000121147	0.195028	-8.046e-05	0.000394437	1.00016	0.99992	1.00039
PTPN1	20	49126891	49201299	szCIKJ	outcome	ENSG00000196396 || id:eqtl-a-ENSG00000196396	Inverse variance weighted	7	-0.000437852	0.00033809	0.195294	-0.00110051	0.000224804	0.999562	0.9989	1.00022
CDK19	6	110931181	111137161	M1mv0q	outcome	ENSG00000155111 || id:eqtl-a-ENSG00000155111	Inverse variance weighted	4	0.000792594	0.000613079	0.196077	-0.00040904	0.00199423	1.00079	0.999591	1.002
LNPEP	5	96271098	96373219	RukKoP	outcome	ENSG00000113441 || id:eqtl-a-ENSG00000113441	Inverse variance weighted	6	-0.000212659	0.000164741	0.196749	-0.000535552	0.000110233	0.999787	0.999465	1.00011
RPS6KA4	11	64126620	64139687	X2SK0Y	outcome	ENSG00000162302 || id:eqtl-a-ENSG00000162302	Inverse variance weighted	7	0.000162415	0.000126027	0.197491	-8.45974e-05	0.000409427	1.00016	0.999915	1.00041
	1	233463514	233520894	X2bLRE	outcome	ENSG00000143674 || id:eqtl-a-ENSG00000143674	Inverse variance weighted	7	0.000453186	0.000352225	0.198221	-0.000237175	0.00114355	1.00045	0.999763	1.00114
ERCC5	13	103497194	103528345	gkeM3X	outcome	ENSG00000134899 || id:eqtl-a-ENSG00000134899	Inverse variance weighted	4	0.00040847	0.000317508	0.198273	-0.000213846	0.00103078	1.00041	0.999786	1.00103
MCOLN2	1	85391268	85462796	6ufHf9	outcome	ENSG00000153898 || id:eqtl-a-ENSG00000153898	Inverse variance weighted	8	0.000305376	0.000237401	0.198329	-0.000159931	0.000770683	1.00031	0.99984	1.00077
PVRL3	3	110788918	110994410	3iuzpn	outcome	ENSG00000177707 || id:eqtl-a-ENSG00000177707	Inverse variance weighted	3	0.000738439	0.000577583	0.201074	-0.000393624	0.0018705	1.00074	0.999606	1.00187
LGMN	14	93170152	93215047	NbEqbO	outcome	ENSG00000100600 || id:eqtl-a-ENSG00000100600	Inverse variance weighted	4	-0.000382173	0.000299508	0.201955	-0.000969209	0.000204863	0.999618	0.999031	1.0002
CRISP3	6	49695097	49712150	TRoZmH	outcome	ENSG00000096006 || id:eqtl-a-ENSG00000096006	Inverse variance weighted	4	0.00044619	0.000350495	0.203009	-0.000240781	0.00113316	1.00045	0.999759	1.00113
LYPD5	19	44300081	44331358	AKn1H7	outcome	ENSG00000159871 || id:eqtl-a-ENSG00000159871	Inverse variance weighted	4	-0.000515359	0.000405003	0.203202	-0.00130917	0.000278447	0.999485	0.998692	1.00028
AMH	19	2249308	2252072	8tkMCv	outcome	ENSG00000104899 || id:eqtl-a-ENSG00000104899	Inverse variance weighted	5	0.000646153	0.000508515	0.203847	-0.000350536	0.00164284	1.00065	0.99965	1.00164
CASP8	2	202098166	202152434	ConmAP	outcome	ENSG00000064012 || id:eqtl-a-ENSG00000064012	Inverse variance weighted	4	-0.000406416	0.00032051	0.204787	-0.00103462	0.000221784	0.999594	0.998966	1.00022
VPREB1	22	22599087	22599927	1Da0kw	outcome	ENSG00000169575 || id:eqtl-a-ENSG00000169575	Inverse variance weighted	5	0.000583822	0.000460644	0.205011	-0.00031904	0.00148668	1.00058	0.999681	1.00149
SLC29A3	10	73079015	73123142	72P6jh	outcome	ENSG00000198246 || id:eqtl-a-ENSG00000198246	Inverse variance weighted	7	-0.000610802	0.000482853	0.205877	-0.00155719	0.000335591	0.999389	0.998444	1.00034
TEC	4	48137800	48271881	tnlTAw	outcome	ENSG00000135605 || id:eqtl-a-ENSG00000135605	Inverse variance weighted	5	-0.00129719	0.00102552	0.205904	-0.00330721	0.000712831	0.998704	0.996698	1.00071
P2RX5	17	3575493	3599698	YS6SKe	outcome	ENSG00000083454 || id:eqtl-a-ENSG00000083454	Inverse variance weighted	4	-0.000825244	0.000653123	0.206397	-0.00210536	0.000454876	0.999175	0.997897	1.00045
PLD2	17	4710391	4726729	YieUQA	outcome	ENSG00000129219 || id:eqtl-a-ENSG00000129219	Inverse variance weighted	5	-0.000303696	0.00024167	0.208878	-0.000777369	0.000169977	0.999696	0.999223	1.00017
FKBP15	9	115923286	115983641	ImmiUy	outcome	ENSG00000119321 || id:eqtl-a-ENSG00000119321	Inverse variance weighted	8	0.000319474	0.000254333	0.20907	-0.000179018	0.000817966	1.00032	0.999821	1.00082
SCN9A	2	167051695	167232503	NlrOSS	outcome	ENSG00000169432 || id:eqtl-a-ENSG00000169432	Inverse variance weighted	8	-0.000218195	0.000173743	0.20917	-0.000558731	0.000122341	0.999782	0.999441	1.00012
ECM1	1	150480538	150486265	wvCgtK	outcome	ENSG00000143369 || id:eqtl-a-ENSG00000143369	Inverse variance weighted	3	0.000807222	0.000642889	0.209255	-0.000452839	0.00206728	1.00081	0.999547	1.00207
RYK	3	133784147	133969689	k1HCOs	outcome	ENSG00000163785 || id:eqtl-a-ENSG00000163785	Inverse variance weighted	3	-0.00106749	0.000850975	0.209686	-0.0027354	0.000600423	0.998933	0.997268	1.0006
CACNA2D3	3	54156574	55108584	qB74TM	outcome	ENSG00000157445 || id:eqtl-a-ENSG00000157445	Inverse variance weighted	9	0.000356511	0.00028424	0.209746	-0.000200598	0.000913621	1.00036	0.999799	1.00091
GSN	9	123970072	124095121	FkfVLW	outcome	ENSG00000148180 || id:eqtl-a-ENSG00000148180	Inverse variance weighted	4	0.000130375	0.000104005	0.210005	-7.3474e-05	0.000334225	1.00013	0.999927	1.00033
SLC7A8	14	23594504	23652883	G9eOGU	outcome	ENSG00000092068 || id:eqtl-a-ENSG00000092068	Inverse variance weighted	6	0.000304992	0.000243474	0.210327	-0.000172218	0.000782202	1.00031	0.999828	1.00078
SEMA3A	7	83585093	84122040	sFCy1A	outcome	ENSG00000075213 || id:eqtl-a-ENSG00000075213	Inverse variance weighted	6	-0.000565121	0.000451232	0.210426	-0.00144954	0.000319294	0.999435	0.998552	1.00032
GUCY2C	12	14765576	14849519	kP2kDP	outcome	ENSG00000070019 || id:eqtl-a-ENSG00000070019	Inverse variance weighted	3	0.000321804	0.000256993	0.210501	-0.000181903	0.00082551	1.00032	0.999818	1.00083
EMR2	19	14843205	14889353	Mo8xnz	outcome	ENSG00000127507 || id:eqtl-a-ENSG00000127507	Inverse variance weighted	14	0.000104318	8.33145e-05	0.210535	-5.89788e-05	0.000267614	1.0001	0.999941	1.00027
TUBB2A	6	3153903	3157760	LPRcl3	outcome	ENSG00000137267 || id:eqtl-a-ENSG00000137267	Inverse variance weighted	5	0.000142345	0.000113982	0.211723	-8.10592e-05	0.00036575	1.00014	0.999919	1.00037
NR6A1	9	127279554	127533589	F7B5nY	outcome	ENSG00000148200 || id:eqtl-a-ENSG00000148200	Inverse variance weighted	4	0.000614237	0.000492152	0.212008	-0.000350381	0.00157886	1.00061	0.99965	1.00158
FGFRL1	4	1003724	1020685	RAtt4E	outcome	ENSG00000127418 || id:eqtl-a-ENSG00000127418	Inverse variance weighted	7	0.000420848	0.000338877	0.214277	-0.000243351	0.00108505	1.00042	0.999757	1.00109
XCR1	3	46058516	46069234	FPBko5	outcome	ENSG00000173578 || id:eqtl-a-ENSG00000173578	Inverse variance weighted	4	-0.000655145	0.000528615	0.215211	-0.00169123	0.000380939	0.999345	0.99831	1.00038
HCAR3	12	123199303	123201439	BKAnD3	outcome	ENSG00000255398 || id:eqtl-a-ENSG00000255398	Inverse variance weighted	6	-0.000209413	0.000169025	0.215364	-0.000540702	0.000121875	0.999791	0.999459	1.00012
PLD1	3	171318195	171528740	nWfvhr	outcome	ENSG00000075651 || id:eqtl-a-ENSG00000075651	Inverse variance weighted	4	-0.000922201	0.000744569	0.215504	-0.00238156	0.000537154	0.999078	0.997621	1.00054
SLAMF8	1	159796540	159807039	dVTmz0	outcome	ENSG00000158714 || id:eqtl-a-ENSG00000158714	Inverse variance weighted	4	-0.000959136	0.000775705	0.216284	-0.00247952	0.000561246	0.999041	0.997524	1.00056
ITGAL	16	30483979	30534506	o9gUos	outcome	ENSG00000005844 || id:eqtl-a-ENSG00000005844	Inverse variance weighted	3	0.000664899	0.000537821	0.216353	-0.00038923	0.00171903	1.00067	0.999611	1.00172
PDE4D	5	58264865	59817947	FvnqJF	outcome	ENSG00000113448 || id:eqtl-a-ENSG00000113448	Inverse variance weighted	8	0.000384447	0.000311221	0.216724	-0.000225546	0.000994439	1.00038	0.999774	1.00099
FGFR2	10	123237848	123357972	ulchhb	outcome	ENSG00000066468 || id:eqtl-a-ENSG00000066468	Inverse variance weighted	6	-0.000206805	0.000167463	0.216858	-0.000535033	0.000121423	0.999793	0.999465	1.00012
SIGLEC9	19	51628165	51639908	GmbegX	outcome	ENSG00000129450 || id:eqtl-a-ENSG00000129450	Inverse variance weighted	3	-0.000594344	0.000481655	0.217217	-0.00153839	0.000349699	0.999406	0.998463	1.00035
	7	141811549	141922124	bbdJMA	outcome	ENSG00000257743 || id:eqtl-a-ENSG00000257743	Inverse variance weighted	4	-0.00068486	0.000555025	0.21723	-0.00177271	0.000402988	0.999315	0.998229	1.0004
PRKCQ	10	6469105	6622263	wCLaEF	outcome	ENSG00000065675 || id:eqtl-a-ENSG00000065675	Inverse variance weighted	6	-0.000478058	0.000387477	0.217288	-0.00123751	0.000281397	0.999522	0.998763	1.00028
LAMC3	9	133884469	133969860	gmwFuN	outcome	ENSG00000050555 || id:eqtl-a-ENSG00000050555	Inverse variance weighted	4	0.000343894	0.000278896	0.217555	-0.000202742	0.000890531	1.00034	0.999797	1.00089
CDC25B	20	3767578	3786762	UKKkSe	outcome	ENSG00000101224 || id:eqtl-a-ENSG00000101224	Inverse variance weighted	14	0.000206442	0.000167466	0.217673	-0.000121792	0.000534677	1.00021	0.999878	1.00053
THBD	20	23026270	23030378	1jzf5q	outcome	ENSG00000178726 || id:eqtl-a-ENSG00000178726	Inverse variance weighted	3	-0.000508156	0.00041228	0.217743	-0.00131623	0.000299913	0.999492	0.998685	1.0003
TRPC6	11	101322295	101743293	a57c7U	outcome	ENSG00000137672 || id:eqtl-a-ENSG00000137672	Inverse variance weighted	7	-0.00029723	0.000241358	0.218139	-0.000770291	0.000175831	0.999703	0.99923	1.00018
HSD17B3	9	98997588	99064434	f3c0qr	outcome	ENSG00000130948 || id:eqtl-a-ENSG00000130948	Inverse variance weighted	3	-0.000668588	0.000543823	0.218914	-0.00173448	0.000397306	0.999332	0.998267	1.0004
PLOD1	1	11994262	12035595	9Ksd6G	outcome	ENSG00000083444 || id:eqtl-a-ENSG00000083444	Inverse variance weighted	5	-0.000122093	9.94387e-05	0.219512	-0.000316993	7.28064e-05	0.999878	0.999683	1.00007
ALOX5AP	13	31309645	31338556	Lhs5rJ	outcome	ENSG00000132965 || id:eqtl-a-ENSG00000132965	Inverse variance weighted	7	0.000178573	0.000146055	0.221465	-0.000107695	0.000464842	1.00018	0.999892	1.00046
THRA	17	38214543	38250120	abfpYR	outcome	ENSG00000126351 || id:eqtl-a-ENSG00000126351	Inverse variance weighted	4	0.000482416	0.000394925	0.221883	-0.000291637	0.00125647	1.00048	0.999708	1.00126
NCR3	6	31556672	31560762	dMhWW2	outcome	ENSG00000204475 || id:eqtl-a-ENSG00000204475	Inverse variance weighted	5	-0.000440488	0.000360858	0.222212	-0.00114777	0.000266795	0.99956	0.998853	1.00027
TEX101	19	43905648	43922763	W0JXBB	outcome	ENSG00000131126 || id:eqtl-a-ENSG00000131126	Inverse variance weighted	4	-0.000676539	0.000554897	0.222762	-0.00176414	0.000411058	0.999324	0.998237	1.00041
CD320	19	8367011	8373240	GyYaPv	outcome	ENSG00000167775 || id:eqtl-a-ENSG00000167775	Inverse variance weighted	13	-0.000309186	0.000253769	0.223082	-0.000806573	0.000188202	0.999691	0.999194	1.00019
PRKCD	3	53190025	53226733	oqI18o	outcome	ENSG00000163932 || id:eqtl-a-ENSG00000163932	Inverse variance weighted	4	-0.000443396	0.000364188	0.223418	-0.00115721	0.000270414	0.999557	0.998843	1.00027
TGM1	14	24718320	24733638	cmZEzA	outcome	ENSG00000092295 || id:eqtl-a-ENSG00000092295	Inverse variance weighted	3	-0.000516345	0.00042478	0.224153	-0.00134891	0.000316224	0.999484	0.998652	1.00032
DBH	9	136501482	136524466	UzIsWY	outcome	ENSG00000123454 || id:eqtl-a-ENSG00000123454	Inverse variance weighted	5	0.00047442	0.000390501	0.224404	-0.000290962	0.0012398	1.00047	0.999709	1.00124
GYPA	4	145030457	145061904	tABLvc	outcome	ENSG00000170180 || id:eqtl-a-ENSG00000170180	Inverse variance weighted	3	-0.000877587	0.000722489	0.224492	-0.00229367	0.000538493	0.999123	0.997709	1.00054
TNFRSF10D	8	22993101	23021543	MpUaxQ	outcome	ENSG00000173530 || id:eqtl-a-ENSG00000173530	Inverse variance weighted	4	0.000642068	0.000529295	0.225106	-0.00039535	0.00167948	1.00064	0.999605	1.00168
EGLN2	19	41304901	41314338	9hGeSq	outcome	ENSG00000269858 || id:eqtl-a-ENSG00000269858	Inverse variance weighted	11	0.000144464	0.000119291	0.225888	-8.93467e-05	0.000378274	1.00014	0.999911	1.00038
PDGFB	22	39619364	39640756	X4ALFC	outcome	ENSG00000100311 || id:eqtl-a-ENSG00000100311	Inverse variance weighted	12	0.000198248	0.000163804	0.226174	-0.000122808	0.000519304	1.0002	0.999877	1.00052
AZIN1	8	103838585	103906092	gViNsk	outcome	ENSG00000155096 || id:eqtl-a-ENSG00000155096	Inverse variance weighted	4	0.000852521	0.000706022	0.22724	-0.000531281	0.00223632	1.00085	0.999469	1.00224
PLXNC1	12	94542499	94701451	2tvI3C	outcome	ENSG00000136040 || id:eqtl-a-ENSG00000136040	Inverse variance weighted	7	0.000529431	0.000438725	0.227529	-0.00033047	0.00138933	1.00053	0.99967	1.00139
CD82	11	44585977	44641913	AC4bd4	outcome	ENSG00000085117 || id:eqtl-a-ENSG00000085117	Inverse variance weighted	6	-0.000776662	0.000644624	0.228269	-0.00204012	0.000486801	0.999224	0.997962	1.00049
PMP22	17	15133095	15168643	AHM8UL	outcome	ENSG00000109099 || id:eqtl-a-ENSG00000109099	Inverse variance weighted	6	-0.000327043	0.000271711	0.228728	-0.000859596	0.000205511	0.999673	0.999141	1.00021
PLA2G4A	1	186798085	186958113	k52COJ	outcome	ENSG00000116711 || id:eqtl-a-ENSG00000116711	Inverse variance weighted	4	0.000670985	0.000557682	0.228911	-0.000422071	0.00176404	1.00067	0.999578	1.00177
PKN1	19	14543865	14582679	u9EyKf	outcome	ENSG00000123143 || id:eqtl-a-ENSG00000123143	Inverse variance weighted	4	-0.000581924	0.000484304	0.229531	-0.00153116	0.000367312	0.999418	0.99847	1.00037
IL17RB	3	53880607	53899827	PF0XTP	outcome	ENSG00000056736 || id:eqtl-a-ENSG00000056736	Inverse variance weighted	5	-0.000401356	0.000334843	0.230669	-0.00105765	0.000254937	0.999599	0.998943	1.00025
KCNQ5	6	73331520	73908574	wUaKDh	outcome	ENSG00000185760 || id:eqtl-a-ENSG00000185760	Inverse variance weighted	6	-0.000343327	0.000286489	0.230763	-0.000904845	0.000218192	0.999657	0.999096	1.00022
ST3GAL3	1	44171495	44396831	9kI2TD	outcome	ENSG00000126091 || id:eqtl-a-ENSG00000126091	Inverse variance weighted	4	-0.000611903	0.000511859	0.23191	-0.00161515	0.00039134	0.999388	0.998386	1.00039
HIPK3	11	33278218	33378569	P7Eej1	outcome	ENSG00000110422 || id:eqtl-a-ENSG00000110422	Inverse variance weighted	3	-0.000546545	0.000458051	0.232792	-0.00144432	0.000351235	0.999454	0.998557	1.00035
KL	13	33590207	33640282	T9e2VK	outcome	ENSG00000133116 || id:eqtl-a-ENSG00000133116	Inverse variance weighted	6	0.000350122	0.000293623	0.233098	-0.00022538	0.000925623	1.00035	0.999775	1.00093
AKR1C2	10	5029967	5060223	WtK8v7	outcome	ENSG00000151632 || id:eqtl-a-ENSG00000151632	Inverse variance weighted	10	-0.000148357	0.000124531	0.233526	-0.000392437	9.57238e-05	0.999852	0.999608	1.0001
SLC1A3	5	36606457	36688436	hoJcjE	outcome	ENSG00000079215 || id:eqtl-a-ENSG00000079215	Inverse variance weighted	6	0.00034004	0.000286236	0.234845	-0.000220982	0.000901062	1.00034	0.999779	1.0009
AKR1B1	7	134127102	134144036	GJG4SF	outcome	ENSG00000085662 || id:eqtl-a-ENSG00000085662	Inverse variance weighted	7	-0.000208545	0.000175567	0.234897	-0.000552656	0.000135566	0.999791	0.999447	1.00014
PCYOX1L	5	148737570	148749216	kJDoFR	outcome	ENSG00000145882 || id:eqtl-a-ENSG00000145882	Inverse variance weighted	10	-0.000129313	0.00010899	0.235436	-0.000342934	8.43068e-05	0.999871	0.999657	1.00008
DDR1	6	30844198	30867933	sKDmgW	outcome	ENSG00000204580 || id:eqtl-a-ENSG00000204580	Inverse variance weighted	6	-0.000504534	0.000425525	0.235751	-0.00133856	0.000329495	0.999496	0.998662	1.00033
ADHFE1	8	67342420	67383836	LCc0cB	outcome	ENSG00000147576 || id:eqtl-a-ENSG00000147576	Inverse variance weighted	3	-0.000114952	9.7104e-05	0.236493	-0.000305275	7.53723e-05	0.999885	0.999695	1.00008
RGS12	4	3294755	3441640	9l8unq	outcome	ENSG00000159788 || id:eqtl-a-ENSG00000159788	Inverse variance weighted	9	0.000212292	0.000180096	0.23849	-0.000140696	0.00056528	1.00021	0.999859	1.00057
CD33	19	51728320	51747115	iVR2da	outcome	ENSG00000105383 || id:eqtl-a-ENSG00000105383	Inverse variance weighted	7	-0.000329932	0.000280231	0.239052	-0.000879185	0.00021932	0.99967	0.999121	1.00022
PAK1	11	77032752	77185680	tibeix	outcome	ENSG00000149269 || id:eqtl-a-ENSG00000149269	Inverse variance weighted	10	-0.00025055	0.000212947	0.239361	-0.000667927	0.000166826	0.999749	0.999332	1.00017
ST3GAL4	11	126225535	126310239	Mrxwi8	outcome	ENSG00000110080 || id:eqtl-a-ENSG00000110080	Inverse variance weighted	4	-0.000501464	0.000426399	0.239577	-0.00133721	0.000334278	0.999499	0.998664	1.00033
NAGLU	17	40688190	40696467	ikR1yA	outcome	ENSG00000108784 || id:eqtl-a-ENSG00000108784	Inverse variance weighted	3	0.000562877	0.000478914	0.239867	-0.000375794	0.00150155	1.00056	0.999624	1.0015
XCL1	1	168545711	168551315	LpHrfN	outcome	ENSG00000143184 || id:eqtl-a-ENSG00000143184	Inverse variance weighted	10	-0.000234693	0.000199712	0.239931	-0.000626128	0.000156742	0.999765	0.999374	1.00016
MBTPS1	16	84087368	84150511	xvd0nE	outcome	ENSG00000140943 || id:eqtl-a-ENSG00000140943	Inverse variance weighted	15	0.000122418	0.000104276	0.240401	-8.19625e-05	0.000326799	1.00012	0.999918	1.00033
ANG	14	21152336	21167130	8DM8sI	outcome	ENSG00000214274 || id:eqtl-a-ENSG00000214274	Inverse variance weighted	14	0.000336178	0.000286854	0.241219	-0.000226057	0.000898412	1.00034	0.999774	1.0009
NCEH1	3	172348039	172429008	lVeb9W	outcome	ENSG00000144959 || id:eqtl-a-ENSG00000144959	Inverse variance weighted	8	0.000749908	0.000640365	0.241573	-0.000505207	0.00200502	1.00075	0.999495	1.00201
LMTK2	7	97736197	97838945	1NnCKO	outcome	ENSG00000164715 || id:eqtl-a-ENSG00000164715	Inverse variance weighted	3	0.000592228	0.000505993	0.241828	-0.000399517	0.00158397	1.00059	0.999601	1.00159
TACR2	10	71163659	71176623	xVdkso	outcome	ENSG00000075073 || id:eqtl-a-ENSG00000075073	Inverse variance weighted	5	0.000560927	0.000479356	0.241934	-0.000378611	0.00150047	1.00056	0.999621	1.0015
LRRK1	15	101459420	101610317	MaED2R	outcome	ENSG00000154237 || id:eqtl-a-ENSG00000154237	Inverse variance weighted	9	-0.000219626	0.00018845	0.243843	-0.000588989	0.000149736	0.99978	0.999411	1.00015
SELP	1	169558087	169599431	pqOpFv	outcome	ENSG00000174175 || id:eqtl-a-ENSG00000174175	Inverse variance weighted	5	0.000529748	0.000456141	0.245492	-0.000364288	0.00142379	1.00053	0.999636	1.00142
PDE6H	12	15125956	15134799	hd43hJ	outcome	ENSG00000139053 || id:eqtl-a-ENSG00000139053	Inverse variance weighted	4	0.000453103	0.00039031	0.24569	-0.000311904	0.00121811	1.00045	0.999688	1.00122
PRKCA	17	64298754	64806861	lSfh6j	outcome	ENSG00000154229 || id:eqtl-a-ENSG00000154229	Inverse variance weighted	9	0.000276754	0.000238579	0.246046	-0.000190862	0.000744369	1.00028	0.999809	1.00074
TPSD1	16	1306060	1308532	7yFDer	outcome	ENSG00000095917 || id:eqtl-a-ENSG00000095917	Inverse variance weighted	4	-0.000370807	0.000320032	0.246596	-0.00099807	0.000256455	0.999629	0.999002	1.00026
TREM1	6	41235664	41254457	fNCK9n	outcome	ENSG00000124731 || id:eqtl-a-ENSG00000124731	Inverse variance weighted	8	-0.000134262	0.000115903	0.246699	-0.000361432	9.29072e-05	0.999866	0.999639	1.00009
SRD5A1	5	6633456	6669675	amLq6u	outcome	ENSG00000145545 || id:eqtl-a-ENSG00000145545	Inverse variance weighted	6	-0.000414334	0.000358051	0.247194	-0.00111611	0.000287446	0.999586	0.998885	1.00029
EIF4H	7	73588575	73611431	YY6So3	outcome	ENSG00000106682 || id:eqtl-a-ENSG00000106682	Inverse variance weighted	3	0.000834296	0.000721378	0.247464	-0.000579606	0.0022482	1.00083	0.999421	1.00225
CACNB3	12	49207577	49222724	335l2Z	outcome	ENSG00000167535 || id:eqtl-a-ENSG00000167535	Inverse variance weighted	3	0.000419041	0.000362457	0.247635	-0.000291374	0.00112946	1.00042	0.999709	1.00113
GRIK4	11	120382468	120859613	hsDWSE	outcome	ENSG00000149403 || id:eqtl-a-ENSG00000149403	Inverse variance weighted	13	0.000263216	0.000228575	0.249506	-0.000184791	0.000711223	1.00026	0.999815	1.00071
CD81	11	2397407	2418649	LsN5EX	outcome	ENSG00000110651 || id:eqtl-a-ENSG00000110651	Inverse variance weighted	5	0.000316501	0.000275561	0.250734	-0.000223599	0.0008566	1.00032	0.999776	1.00086
STAT6	12	57489191	57525922	y2h8Sr	outcome	ENSG00000166888 || id:eqtl-a-ENSG00000166888	Inverse variance weighted	5	0.000122088	0.000106691	0.252492	-8.70261e-05	0.000331203	1.00012	0.999913	1.00033
ACVRL1	12	52300692	52317145	bwpp7F	outcome	ENSG00000139567 || id:eqtl-a-ENSG00000139567	Inverse variance weighted	7	-0.000294901	0.000258104	0.253218	-0.000800784	0.000210982	0.999705	0.9992	1.00021
CD160	1	145695798	145715614	mZtBdX	outcome	ENSG00000117281 || id:eqtl-a-ENSG00000117281	Inverse variance weighted	4	0.000333656	0.000292898	0.254639	-0.000240424	0.000907736	1.00033	0.99976	1.00091
MASTL	10	27443753	27475853	hLoznY	outcome	ENSG00000120539 || id:eqtl-a-ENSG00000120539	Inverse variance weighted	4	0.000129496	0.000114801	0.259316	-9.55131e-05	0.000354506	1.00013	0.999904	1.00035
PRPF4	9	116037623	116055185	7MtrOd	outcome	ENSG00000136875 || id:eqtl-a-ENSG00000136875	Inverse variance weighted	6	-0.000506455	0.000449378	0.259737	-0.00138724	0.000374327	0.999494	0.998614	1.00037
SIGLEC7	19	51645556	51656783	YF3eEZ	outcome	ENSG00000168995 || id:eqtl-a-ENSG00000168995	Inverse variance weighted	3	-0.000452706	0.000401788	0.259857	-0.00124021	0.000334799	0.999547	0.998761	1.00033
KIR3DL1	19	55235969	55378448	cFojzz	outcome	ENSG00000167633 || id:eqtl-a-ENSG00000167633	Inverse variance weighted	7	0.000409154	0.000364154	0.261195	-0.000304589	0.0011229	1.00041	0.999695	1.00112
H3F3A	1	226249552	226259702	y2dwks	outcome	ENSG00000163041 || id:eqtl-a-ENSG00000163041	Inverse variance weighted	5	0.000261071	0.000232417	0.261317	-0.000194467	0.000716609	1.00026	0.999806	1.00072
GPR161	1	168053997	168106821	4VNMcw	outcome	ENSG00000143147 || id:eqtl-a-ENSG00000143147	Inverse variance weighted	3	0.000657373	0.00058548	0.261525	-0.000490168	0.00180491	1.00066	0.99951	1.00181
TEX14	17	56634039	56769416	R0iFFX	outcome	ENSG00000121101 || id:eqtl-a-ENSG00000121101	Inverse variance weighted	3	0.000527044	0.000470094	0.262226	-0.000394341	0.00144843	1.00053	0.999606	1.00145
BCR	22	23521891	23660224	EK1qjQ	outcome	ENSG00000186716 || id:eqtl-a-ENSG00000186716	Inverse variance weighted	7	-0.000343946	0.000307183	0.262851	-0.000946024	0.000258132	0.999656	0.999054	1.00026
C8G	9	139839698	139841426	tJjdco	outcome	ENSG00000176919 || id:eqtl-a-ENSG00000176919	Inverse variance weighted	3	0.000732756	0.000655435	0.263581	-0.000551898	0.00201741	1.00073	0.999448	1.00202
COCH	14	31343720	31364271	HpB2qG	outcome	ENSG00000100473 || id:eqtl-a-ENSG00000100473	Inverse variance weighted	4	-0.000190777	0.000170734	0.263825	-0.000525415	0.000143861	0.999809	0.999475	1.00014
TLR4	9	120466610	120479149	HyGDcD	outcome	ENSG00000136869 || id:eqtl-a-ENSG00000136869	Inverse variance weighted	7	0.000102557	9.19397e-05	0.264645	-7.76451e-05	0.000282759	1.0001	0.999922	1.00028
SERPINB10	18	61564408	61603345	gYSTap	outcome	ENSG00000242550 || id:eqtl-a-ENSG00000242550	Inverse variance weighted	7	0.000289452	0.000259562	0.264784	-0.00021929	0.000798193	1.00029	0.999781	1.0008
PPIE	1	40157854	40229586	AjIsLi	outcome	ENSG00000084072 || id:eqtl-a-ENSG00000084072	Inverse variance weighted	13	8.35931e-05	7.49685e-05	0.264832	-6.33451e-05	0.000230531	1.00008	0.999937	1.00023
KCNT1	9	138594031	138684992	S8kANx	outcome	ENSG00000107147 || id:eqtl-a-ENSG00000107147	Inverse variance weighted	9	-0.000341825	0.000306873	0.265323	-0.000943297	0.000259646	0.999658	0.999057	1.00026
CLK4	5	178029665	178057616	Ed0ts8	outcome	ENSG00000113240 || id:eqtl-a-ENSG00000113240	Inverse variance weighted	8	-0.000162436	0.000146089	0.266183	-0.000448772	0.000123899	0.999838	0.999551	1.00012
APAF1	12	99038919	99129204	TCQsIW	outcome	ENSG00000120868 || id:eqtl-a-ENSG00000120868	Inverse variance weighted	7	0.000571958	0.000514598	0.266368	-0.000436654	0.00158057	1.00057	0.999563	1.00158
SEMG1	20	43835638	43838413	YHM85D	outcome	ENSG00000124233 || id:eqtl-a-ENSG00000124233	Inverse variance weighted	4	-0.000542057	0.000487973	0.26664	-0.00149848	0.000414369	0.999458	0.998503	1.00041
MERTK	2	112656056	112787138	6PFQXm	outcome	ENSG00000153208 || id:eqtl-a-ENSG00000153208	Inverse variance weighted	10	9.8123e-05	8.8339e-05	0.266674	-7.50214e-05	0.000271267	1.0001	0.999925	1.00027
CCL23	17	34340096	34345005	sOPzHp	outcome	ENSG00000167236 || id:eqtl-a-ENSG00000167236	Inverse variance weighted	6	0.000353527	0.000318884	0.267586	-0.000271486	0.000978541	1.00035	0.999729	1.00098
CD209	19	7804879	7812464	oSE219	outcome	ENSG00000090659 || id:eqtl-a-ENSG00000090659	Inverse variance weighted	16	-0.000291422	0.0002632	0.268197	-0.000807294	0.00022445	0.999709	0.999193	1.00022
MGST2	4	140586922	140661899	gNSzrh	outcome	ENSG00000085871 || id:eqtl-a-ENSG00000085871	Inverse variance weighted	13	-0.000260549	0.00023594	0.269464	-0.000722992	0.000201895	0.999739	0.999277	1.0002
ENTPD1	10	97471536	97637023	uL8Ptu	outcome	ENSG00000138185 || id:eqtl-a-ENSG00000138185	Inverse variance weighted	8	0.00010242	9.3085e-05	0.27121	-8.0027e-05	0.000284866	1.0001	0.99992	1.00028
MAP2K1	15	66679155	66784650	RTmy3s	outcome	ENSG00000169032 || id:eqtl-a-ENSG00000169032	Inverse variance weighted	4	-0.000696169	0.000633121	0.271514	-0.00193709	0.000544749	0.999304	0.998065	1.00054
ABCC2	10	101542489	101611949	z71DfQ	outcome	ENSG00000023839 || id:eqtl-a-ENSG00000023839	Inverse variance weighted	6	0.000317029	0.000288552	0.271904	-0.000248534	0.000882591	1.00032	0.999751	1.00088
WNT7A	3	13857755	13921618	iLn7bk	outcome	ENSG00000154764 || id:eqtl-a-ENSG00000154764	Inverse variance weighted	4	-0.000559788	0.000509573	0.271968	-0.00155855	0.000438976	0.99944	0.998443	1.00044
CDH1	16	68771128	68869451	1imyp9	outcome	ENSG00000039068 || id:eqtl-a-ENSG00000039068	Inverse variance weighted	5	0.000218569	0.00019921	0.272563	-0.000171883	0.00060902	1.00022	0.999828	1.00061
STK24	13	99102455	99230194	OhnrCG	outcome	ENSG00000102572 || id:eqtl-a-ENSG00000102572	Inverse variance weighted	5	-0.000359719	0.000329258	0.274607	-0.00100507	0.000285627	0.99964	0.998995	1.00029
MAP3K9	14	71189243	71276251	icqgGi	outcome	ENSG00000006432 || id:eqtl-a-ENSG00000006432	Inverse variance weighted	6	0.000258143	0.000236938	0.275935	-0.000206255	0.00072254	1.00026	0.999794	1.00072
NCOR2	12	124808961	125052135	nncgM2	outcome	ENSG00000196498 || id:eqtl-a-ENSG00000196498	Inverse variance weighted	6	-0.000558539	0.000513547	0.276767	-0.00156509	0.000448012	0.999442	0.998436	1.00045
CD4	12	6896024	6929974	eVCXy1	outcome	ENSG00000010610 || id:eqtl-a-ENSG00000010610	Inverse variance weighted	8	-0.000330574	0.00030441	0.277501	-0.000927218	0.00026607	0.999669	0.999073	1.00027
NTSR1	20	61340189	61394123	JLNXk6	outcome	ENSG00000101188 || id:eqtl-a-ENSG00000101188	Inverse variance weighted	7	0.000178039	0.000164146	0.278084	-0.000143688	0.000499766	1.00018	0.999856	1.0005
CLEC10A	17	6977856	6983626	L7Et7m	outcome	ENSG00000132514 || id:eqtl-a-ENSG00000132514	Inverse variance weighted	12	-0.000185423	0.000171058	0.278375	-0.000520697	0.000149851	0.999815	0.999479	1.00015
UTS2	1	7903143	7913572	WbiK4l	outcome	ENSG00000049247 || id:eqtl-a-ENSG00000049247	Inverse variance weighted	10	0.000272959	0.000252401	0.279497	-0.000221747	0.000767664	1.00027	0.999778	1.00077
FNTB	14	65381203	65529368	WUNJVO	outcome	ENSG00000257365 || id:eqtl-a-ENSG00000257365	Inverse variance weighted	5	-0.000390651	0.000361303	0.279596	-0.00109881	0.000317504	0.999609	0.998902	1.00032
RHD	1	25598884	25656936	elWvp3	outcome	ENSG00000187010 || id:eqtl-a-ENSG00000187010	Inverse variance weighted	5	-0.000105149	9.75374e-05	0.281019	-0.000296322	8.60248e-05	0.999895	0.999704	1.00009
LOXL2	8	23154702	23282841	MiAvQ7	outcome	ENSG00000134013 || id:eqtl-a-ENSG00000134013	Inverse variance weighted	5	-0.000257856	0.000239955	0.282552	-0.000728168	0.000212455	0.999742	0.999272	1.00021
CD48	1	160648536	160681641	5Kpumt	outcome	ENSG00000117091 || id:eqtl-a-ENSG00000117091	Inverse variance weighted	6	-0.000290342	0.000270689	0.28345	-0.000820893	0.000240209	0.99971	0.999179	1.00024
TNFRSF11A	18	59992520	60058516	JQ6xjU	outcome	ENSG00000141655 || id:eqtl-a-ENSG00000141655	Inverse variance weighted	4	-0.000743109	0.000694571	0.284672	-0.00210447	0.00061825	0.999257	0.997898	1.00062
VWF	12	6058040	6233936	THtJ80	outcome	ENSG00000110799 || id:eqtl-a-ENSG00000110799	Inverse variance weighted	15	0.000136989	0.000128187	0.28522	-0.000114257	0.000388235	1.00014	0.999886	1.00039
PHKG1	7	56148440	56160689	KIojXb	outcome	ENSG00000164776 || id:eqtl-a-ENSG00000164776	Inverse variance weighted	4	-0.00041678	0.000390342	0.285643	-0.00118185	0.000348291	0.999583	0.998819	1.00035
KLHL29	2	23608088	23931481	g0xheL	outcome	ENSG00000119771 || id:eqtl-a-ENSG00000119771	Inverse variance weighted	3	0.000643856	0.000604002	0.286431	-0.000539988	0.0018277	1.00064	0.99946	1.00183
P2RY13	3	151044100	151047336	xnaIE3	outcome	ENSG00000181631 || id:eqtl-a-ENSG00000181631	Inverse variance weighted	8	0.000248585	0.000233977	0.288038	-0.000210009	0.000707179	1.00025	0.99979	1.00071
TKT	3	53258723	53290068	5vYDgt	outcome	ENSG00000163931 || id:eqtl-a-ENSG00000163931	Inverse variance weighted	4	0.000183535	0.000172845	0.288306	-0.000155242	0.000522312	1.00018	0.999845	1.00052
LAIR2	19	55009100	55021897	IvHzRS	outcome	ENSG00000167618 || id:eqtl-a-ENSG00000167618	Inverse variance weighted	9	0.000375438	0.000354021	0.288918	-0.000318442	0.00106932	1.00038	0.999682	1.00107
STK11	19	1189406	1228428	Ak1pBX	outcome	ENSG00000118046 || id:eqtl-a-ENSG00000118046	Inverse variance weighted	7	0.000368406	0.000347938	0.289679	-0.000313553	0.00105036	1.00037	0.999686	1.00105
APOL1	22	36649056	36663576	nXCY8i	outcome	ENSG00000100342 || id:eqtl-a-ENSG00000100342	Inverse variance weighted	4	0.000617102	0.000583873	0.290553	-0.00052729	0.00176149	1.00062	0.999473	1.00176
SLC22A15	1	116519119	116612675	iWeCVU	outcome	ENSG00000163393 || id:eqtl-a-ENSG00000163393	Inverse variance weighted	3	-0.000206574	0.000195741	0.291269	-0.000590227	0.000177079	0.999793	0.99941	1.00018
COL5A3	19	10070237	10121147	Sd0ZDF	outcome	ENSG00000080573 || id:eqtl-a-ENSG00000080573	Inverse variance weighted	13	-0.000228253	0.000216301	0.291307	-0.000652203	0.000195696	0.999772	0.999348	1.0002
ATP1A4	1	160121360	160156767	odVRUJ	outcome	ENSG00000132681 || id:eqtl-a-ENSG00000132681	Inverse variance weighted	10	0.000147533	0.000140113	0.29236	-0.000127088	0.000422155	1.00015	0.999873	1.00042
BMPR2	2	203241659	203432474	P16jgO	outcome	ENSG00000204217 || id:eqtl-a-ENSG00000204217	Inverse variance weighted	4	0.000397509	0.000377731	0.292634	-0.000342844	0.00113786	1.0004	0.999657	1.00114
PLCG2	16	81772702	81991899	WMKumv	outcome	ENSG00000197943 || id:eqtl-a-ENSG00000197943	Inverse variance weighted	21	-0.000184802	0.000175956	0.29359	-0.000529675	0.000160071	0.999815	0.99947	1.00016
SFRP2	4	154701744	154710272	Rnb2XP	outcome	ENSG00000145423 || id:eqtl-a-ENSG00000145423	Inverse variance weighted	5	-0.000360842	0.000344018	0.294222	-0.00103512	0.000313433	0.999639	0.998965	1.00031
SLC7A5	16	87863629	87903094	EUo6ww	outcome	ENSG00000103257 || id:eqtl-a-ENSG00000103257	Inverse variance weighted	10	-0.000260524	0.000249716	0.296818	-0.000749966	0.000228919	0.99974	0.99925	1.00023
NMB	15	85198360	85201794	Vcedsv	outcome	ENSG00000197696 || id:eqtl-a-ENSG00000197696	Inverse variance weighted	5	0.000204562	0.000196513	0.297896	-0.000180604	0.000589727	1.0002	0.999819	1.00059
RPS6KA5	14	91336799	91526980	J1JGN9	outcome	ENSG00000100784 || id:eqtl-a-ENSG00000100784	Inverse variance weighted	4	0.000546297	0.000526002	0.298999	-0.000484668	0.00157726	1.00055	0.999515	1.00158
CCR2	3	46395225	46402419	9sdML1	outcome	ENSG00000121807 || id:eqtl-a-ENSG00000121807	Inverse variance weighted	7	0.000242547	0.000234026	0.300011	-0.000216144	0.000701237	1.00024	0.999784	1.0007
EPHB3	3	184279572	184300197	JwHJRT	outcome	ENSG00000182580 || id:eqtl-a-ENSG00000182580	Inverse variance weighted	4	0.000285208	0.000275267	0.30015	-0.000254316	0.000824732	1.00029	0.999746	1.00083
TYMP	22	50964181	50968485	2AJaYl	outcome	ENSG00000025708 || id:eqtl-a-ENSG00000025708	Inverse variance weighted	9	0.000132799	0.000128191	0.300225	-0.000118455	0.000384053	1.00013	0.999882	1.00038
FES	15	91426925	91439006	VERH3B	outcome	ENSG00000182511 || id:eqtl-a-ENSG00000182511	Inverse variance weighted	11	0.000125497	0.000121285	0.300797	-0.000112222	0.000363216	1.00013	0.999888	1.00036
IGFBP7	4	57896939	57976551	rNoXlb	outcome	ENSG00000163453 || id:eqtl-a-ENSG00000163453	Inverse variance weighted	5	-0.000230428	0.000223035	0.301537	-0.000667577	0.000206722	0.99977	0.999333	1.00021
TOP1MT	8	144386554	144442149	8zvTU9	outcome	ENSG00000184428 || id:eqtl-a-ENSG00000184428	Inverse variance weighted	6	0.000689518	0.000675248	0.307191	-0.000633968	0.002013	1.00069	0.999366	1.00202
CCND3	6	41902671	42018095	eWggtz	outcome	ENSG00000112576 || id:eqtl-a-ENSG00000112576	Inverse variance weighted	4	0.000551474	0.000540721	0.307782	-0.000508339	0.00161129	1.00055	0.999492	1.00161
IGLV2-18	22	23077095	23077584	njUeBN	outcome	ENSG00000211664 || id:eqtl-a-ENSG00000211664	Inverse variance weighted	3	-0.000741263	0.000728368	0.308818	-0.00216886	0.000686337	0.999259	0.997833	1.00069
CD97	19	14491313	14519537	FKCMi4	outcome	ENSG00000123146 || id:eqtl-a-ENSG00000123146	Inverse variance weighted	4	-0.000624671	0.00061385	0.308854	-0.00182782	0.000578474	0.999376	0.998174	1.00058
C4BPB	1	207262187	207273338	al9HLq	outcome	ENSG00000123843 || id:eqtl-a-ENSG00000123843	Inverse variance weighted	5	0.000233461	0.000229675	0.309397	-0.000216701	0.000683623	1.00023	0.999783	1.00068
RLN1	9	5334969	5339873	a7w2AP	outcome	ENSG00000107018 || id:eqtl-a-ENSG00000107018	Inverse variance weighted	5	0.000343946	0.000339709	0.311312	-0.000321884	0.00100978	1.00034	0.999678	1.00101
ACP1	2	264140	278283	ySWXUR	outcome	ENSG00000143727 || id:eqtl-a-ENSG00000143727	Inverse variance weighted	3	0.000629454	0.000622291	0.311772	-0.000590236	0.00184914	1.00063	0.99941	1.00185
TUBB4A	19	6494330	6502859	XTFUaC	outcome	ENSG00000104833 || id:eqtl-a-ENSG00000104833	Inverse variance weighted	8	0.000394443	0.000389966	0.311787	-0.000369891	0.00115878	1.00039	0.99963	1.00116
RNASET2	6	167342992	167370679	K4xZiB	outcome	ENSG00000026297 || id:eqtl-a-ENSG00000026297	Inverse variance weighted	4	-8.15062e-05	8.06228e-05	0.312036	-0.000239527	7.65144e-05	0.999918	0.999761	1.00008
KLHL6	3	183205319	183273477	MhumaA	outcome	ENSG00000172578 || id:eqtl-a-ENSG00000172578	Inverse variance weighted	4	-0.000403958	0.00039971	0.312195	-0.00118739	0.000379474	0.999596	0.998813	1.00038
LPAR1	9	113635543	113800981	n744fP	outcome	ENSG00000198121 || id:eqtl-a-ENSG00000198121	Inverse variance weighted	16	-8.51648e-05	8.42765e-05	0.312237	-0.000250347	8.00172e-05	0.999915	0.99975	1.00008
LGR4	11	27387508	27494322	VapCfj	outcome	ENSG00000205213 || id:eqtl-a-ENSG00000205213	Inverse variance weighted	3	0.000687058	0.000680527	0.312689	-0.000646775	0.00202089	1.00069	0.999353	1.00202
CYP1B1	2	38294116	38337044	XmR35k	outcome	ENSG00000138061 || id:eqtl-a-ENSG00000138061	Inverse variance weighted	6	-0.000186981	0.000185636	0.313817	-0.000550828	0.000176866	0.999813	0.999449	1.00018
CCR8	3	39371197	39375171	4Lcv0b	outcome	ENSG00000179934 || id:eqtl-a-ENSG00000179934	Inverse variance weighted	3	0.000698477	0.000693471	0.31383	-0.000660727	0.00205768	1.0007	0.999339	1.00206
BIRC5	17	76210267	76221717	T0gEBs	outcome	ENSG00000089685 || id:eqtl-a-ENSG00000089685	Inverse variance weighted	4	-0.000336232	0.000333852	0.313873	-0.000990582	0.000318118	0.999664	0.99901	1.00032
FSTL1	3	120111140	120170100	SqTftc	outcome	ENSG00000163430 || id:eqtl-a-ENSG00000163430	Inverse variance weighted	3	0.000365733	0.000363443	0.314271	-0.000346615	0.00107808	1.00037	0.999653	1.00108
PLA2G4B	15	42120283	42140345	vOVyV3	outcome	ENSG00000243708 || id:eqtl-a-ENSG00000243708	Inverse variance weighted	7	0.000141034	0.000142339	0.321771	-0.000137952	0.000420019	1.00014	0.999862	1.00042
CXCL9	4	76922428	76928641	2aanJT	outcome	ENSG00000138755 || id:eqtl-a-ENSG00000138755	Inverse variance weighted	4	-0.000441363	0.000445669	0.322009	-0.00131487	0.000432148	0.999559	0.998686	1.00043
GPR35	2	241544848	241570676	d5pzdX	outcome	ENSG00000178623 || id:eqtl-a-ENSG00000178623	Inverse variance weighted	10	-0.000195768	0.000198163	0.323195	-0.000584168	0.000192632	0.999804	0.999416	1.00019
CD37	19	49838428	49846592	CduhGG	outcome	ENSG00000104894 || id:eqtl-a-ENSG00000104894	Inverse variance weighted	4	0.000356923	0.000362198	0.32441	-0.000352985	0.00106683	1.00036	0.999647	1.00107
CBLN3	14	24895738	24900160	Q5YjLU	outcome	ENSG00000139899 || id:eqtl-a-ENSG00000139899	Inverse variance weighted	7	-0.000104526	0.000106081	0.324458	-0.000312445	0.000103393	0.999895	0.999688	1.0001
GPR65	14	88471468	88478419	TsufCL	outcome	ENSG00000140030 || id:eqtl-a-ENSG00000140030	Inverse variance weighted	4	-0.000238711	0.000243077	0.326081	-0.000715143	0.00023772	0.999761	0.999285	1.00024
LYG1	2	99900701	99921205	Q5euNz	outcome	ENSG00000144214 || id:eqtl-a-ENSG00000144214	Inverse variance weighted	3	0.000177056	0.00018071	0.327195	-0.000177136	0.000531248	1.00018	0.999823	1.00053
PLBD1	12	14656595	14721283	yfRCeb	outcome	ENSG00000121316 || id:eqtl-a-ENSG00000121316	Inverse variance weighted	4	0.000281956	0.000288601	0.328582	-0.000283702	0.000847613	1.00028	0.999716	1.00085
PIGK	1	77554675	77685115	G6Lalu	outcome	ENSG00000142892 || id:eqtl-a-ENSG00000142892	Inverse variance weighted	4	-0.000417602	0.000428343	0.329598	-0.00125715	0.000421951	0.999582	0.998744	1.00042
CDA	1	20915441	20945401	DikJmp	outcome	ENSG00000158825 || id:eqtl-a-ENSG00000158825	Inverse variance weighted	14	-6.6606e-05	6.83574e-05	0.329869	-0.000200587	6.73746e-05	0.999933	0.999799	1.00007
VRK2	2	58134786	58387055	OieSMt	outcome	ENSG00000028116 || id:eqtl-a-ENSG00000028116	Inverse variance weighted	5	0.000247661	0.00025489	0.331229	-0.000251923	0.000747245	1.00025	0.999748	1.00075
LYZ	12	69742121	69748014	UKVI4G	outcome	ENSG00000090382 || id:eqtl-a-ENSG00000090382	Inverse variance weighted	5	7.7333e-05	7.97867e-05	0.332422	-7.9049e-05	0.000233715	1.00008	0.999921	1.00023
SRPK2	7	104751151	105039755	UzHWxH	outcome	ENSG00000135250 || id:eqtl-a-ENSG00000135250	Inverse variance weighted	4	0.00031857	0.000328697	0.332449	-0.000325675	0.000962815	1.00032	0.999674	1.00096
SF3B3	16	70557691	70608820	Xl0HhR	outcome	ENSG00000189091 || id:eqtl-a-ENSG00000189091	Inverse variance weighted	3	0.000317907	0.000328511	0.333185	-0.000325976	0.000961789	1.00032	0.999674	1.00096
SLC18A1	8	20002366	20040717	qJyWy5	outcome	ENSG00000036565 || id:eqtl-a-ENSG00000036565	Inverse variance weighted	7	0.000145215	0.000150186	0.333593	-0.000149149	0.000439579	1.00015	0.999851	1.00044
CD79B	17	62006100	62009714	j7ZIp5	outcome	ENSG00000007312 || id:eqtl-a-ENSG00000007312	Inverse variance weighted	3	0.000527584	0.00054847	0.33609	-0.000547417	0.00160258	1.00053	0.999453	1.0016
ELOVL6	4	110967002	111120355	R3nrPV	outcome	ENSG00000170522 || id:eqtl-a-ENSG00000170522	Inverse variance weighted	3	-0.000634457	0.00066457	0.339735	-0.00193701	0.0006681	0.999366	0.998065	1.00067
TXNRD1	12	104609557	104744061	F33QXX	outcome	ENSG00000198431 || id:eqtl-a-ENSG00000198431	Inverse variance weighted	5	0.000434322	0.000456396	0.341282	-0.000460213	0.00132886	1.00043	0.99954	1.00133
VIPR2	7	158820866	158937649	moOzD2	outcome	ENSG00000106018 || id:eqtl-a-ENSG00000106018	Inverse variance weighted	5	-0.000348837	0.000366703	0.341463	-0.00106758	0.000369902	0.999651	0.998933	1.00037
KLRC1	12	10594863	10607284	GcUp4u	outcome	ENSG00000134545 || id:eqtl-a-ENSG00000134545	Inverse variance weighted	6	-0.000108003	0.000113691	0.342129	-0.000330838	0.000114832	0.999892	0.999669	1.00011
PCSK7	11	117075053	117103241	xizzIu	outcome	ENSG00000160613 || id:eqtl-a-ENSG00000160613	Inverse variance weighted	5	-0.000223582	0.000235589	0.342604	-0.000685336	0.000238173	0.999776	0.999315	1.00024
NRP1	10	33466420	33625190	lnONK9	outcome	ENSG00000099250 || id:eqtl-a-ENSG00000099250	Inverse variance weighted	3	-0.000996496	0.00105295	0.343952	-0.00306027	0.00106728	0.999004	0.996944	1.00107
RNASE2	14	21423611	21424595	MssRkk	outcome	ENSG00000169385 || id:eqtl-a-ENSG00000169385	Inverse variance weighted	8	-0.000162105	0.000171412	0.3443	-0.000498073	0.000173863	0.999838	0.999502	1.00017
ACVR2B	3	38495342	38534633	9zgFGv	outcome	ENSG00000114739 || id:eqtl-a-ENSG00000114739	Inverse variance weighted	4	-0.000217845	0.000230506	0.344621	-0.000669637	0.000233947	0.999782	0.999331	1.00023
TRBV7-1	7	142032006	142032527	LfATLt	outcome	ENSG00000211707 || id:eqtl-a-ENSG00000211707	Inverse variance weighted	4	0.000162422	0.000172296	0.345837	-0.000175277	0.000500121	1.00016	0.999825	1.0005
ABCC4	13	95672083	95953687	gaY02B	outcome	ENSG00000125257 || id:eqtl-a-ENSG00000125257	Inverse variance weighted	21	-9.23183e-05	9.81604e-05	0.346969	-0.000284713	0.000100076	0.999908	0.999715	1.0001
GZMB	14	25100160	25103473	GGQiqq	outcome	ENSG00000100453 || id:eqtl-a-ENSG00000100453	Inverse variance weighted	5	-0.000309009	0.000329256	0.347983	-0.000954351	0.000336332	0.999691	0.999046	1.00034
TGM3	20	2276647	2321724	3PLu13	outcome	ENSG00000125780 || id:eqtl-a-ENSG00000125780	Inverse variance weighted	6	-0.000314209	0.000335233	0.348612	-0.000971265	0.000342848	0.999686	0.999029	1.00034
RYR2	1	237205505	237997288	dKJpXM	outcome	ENSG00000198626 || id:eqtl-a-ENSG00000198626	Inverse variance weighted	6	0.000279107	0.0002984	0.34961	-0.000305757	0.000863971	1.00028	0.999694	1.00086
MARK4	19	45582546	45808541	serYNG	outcome	ENSG00000007047 || id:eqtl-a-ENSG00000007047	Inverse variance weighted	9	-0.00020658	0.000221263	0.35049	-0.000640257	0.000227096	0.999793	0.99936	1.00023
HPSE	4	84213614	84256306	n8J3Nn	outcome	ENSG00000173083 || id:eqtl-a-ENSG00000173083	Inverse variance weighted	4	-0.000329946	0.000354183	0.351559	-0.00102415	0.000364253	0.99967	0.998976	1.00036
KCNMA1	10	78629359	79398353	5Wpf9P	outcome	ENSG00000156113 || id:eqtl-a-ENSG00000156113	Inverse variance weighted	6	-0.000153973	0.000165688	0.352736	-0.000478721	0.000170775	0.999846	0.999521	1.00017
CDK11B	1	1570603	1590473	0lY5Tf	outcome	ENSG00000248333 || id:eqtl-a-ENSG00000248333	Inverse variance weighted	3	0.000470515	0.000507694	0.354046	-0.000524565	0.00146559	1.00047	0.999476	1.00147
FCGBP	19	40353963	40440533	c6mQ7l	outcome	ENSG00000090920 || id:eqtl-a-ENSG00000090920	Inverse variance weighted	13	0.000139617	0.000150728	0.354297	-0.000155809	0.000435044	1.00014	0.999844	1.00044
SUMF1	3	3742498	4508965	IV8nAa	outcome	ENSG00000144455 || id:eqtl-a-ENSG00000144455	Inverse variance weighted	18	9.0921e-05	9.82051e-05	0.354536	-0.000101561	0.000283403	1.00009	0.999898	1.00028
FLT1	13	28874489	29069265	thD3Jr	outcome	ENSG00000102755 || id:eqtl-a-ENSG00000102755	Inverse variance weighted	5	-0.000568682	0.000617597	0.357156	-0.00177917	0.000641808	0.999431	0.998222	1.00064
FXYD2	11	117671559	117699413	KJ6FBg	outcome	ENSG00000137731 || id:eqtl-a-ENSG00000137731	Inverse variance weighted	8	-0.000322224	0.000350163	0.357463	-0.00100854	0.000364097	0.999678	0.998992	1.00036
CSNK2A2	16	58191811	58231824	neY5iM	outcome	ENSG00000070770 || id:eqtl-a-ENSG00000070770	Inverse variance weighted	3	-0.000614278	0.000668069	0.357843	-0.00192369	0.000695137	0.999386	0.998078	1.0007
EPHA4	2	222282747	222438922	UsIcqD	outcome	ENSG00000116106 || id:eqtl-a-ENSG00000116106	Inverse variance weighted	11	0.000115191	0.000125298	0.357922	-0.000130394	0.000360776	1.00012	0.99987	1.00036
CRTAP	3	33155471	33189265	uuyGNo	outcome	ENSG00000170275 || id:eqtl-a-ENSG00000170275	Inverse variance weighted	3	-0.000679198	0.000741213	0.359492	-0.00213197	0.000773578	0.999321	0.99787	1.00077
RXFP2	13	32313674	32377009	RWilGI	outcome	ENSG00000133105 || id:eqtl-a-ENSG00000133105	Inverse variance weighted	4	-0.000250126	0.000273103	0.359737	-0.000785408	0.000285156	0.99975	0.999215	1.00029
IFNAR1	21	34696734	34732168	IygBHN	outcome	ENSG00000142166 || id:eqtl-a-ENSG00000142166	Inverse variance weighted	8	-0.00027995	0.000306462	0.360984	-0.000880616	0.000320715	0.99972	0.99912	1.00032
SERPINE2	2	224839829	224904036	YQfGji	outcome	ENSG00000135919 || id:eqtl-a-ENSG00000135919	Inverse variance weighted	5	-0.000131346	0.00014384	0.361169	-0.000413274	0.000150581	0.999869	0.999587	1.00015
RNASE6	14	21249210	21250626	7nclxP	outcome	ENSG00000169413 || id:eqtl-a-ENSG00000169413	Inverse variance weighted	16	-9.4106e-05	0.000103893	0.365043	-0.000297736	0.000109524	0.999906	0.999702	1.00011
PDE1B	12	54943134	54973023	aorfhK	outcome	ENSG00000123360 || id:eqtl-a-ENSG00000123360	Inverse variance weighted	6	-0.000301159	0.000332592	0.365205	-0.000953038	0.000350721	0.999699	0.999047	1.00035
GPX3	5	150400124	150408554	XxKQzU	outcome	ENSG00000211445 || id:eqtl-a-ENSG00000211445	Inverse variance weighted	6	-0.000379816	0.000420381	0.366258	-0.00120376	0.00044413	0.99962	0.998797	1.00044
F11R	1	160965001	160991138	mBydM2	outcome	ENSG00000158769 || id:eqtl-a-ENSG00000158769	Inverse variance weighted	4	0.000436599	0.000485019	0.36803	-0.000514038	0.00138724	1.00044	0.999486	1.00139
LEPRE1	1	43212006	43232755	mOU0zg	outcome	ENSG00000117385 || id:eqtl-a-ENSG00000117385	Inverse variance weighted	3	0.000253232	0.000281571	0.368464	-0.000298647	0.00080511	1.00025	0.999701	1.00081
GABBR1	6	29523406	29601753	fFW5EV	outcome	ENSG00000204681 || id:eqtl-a-ENSG00000204681	Inverse variance weighted	3	-0.000372269	0.000414185	0.368759	-0.00118407	0.000439533	0.999628	0.998817	1.00044
SOD2	6	160090089	160183561	b6r3Bw	outcome	ENSG00000112096 || id:eqtl-a-ENSG00000112096	Inverse variance weighted	7	-0.000247563	0.000275629	0.369094	-0.000787796	0.000292671	0.999752	0.999213	1.00029
DRAXIN	1	11751786	11785914	jsBzPB	outcome	ENSG00000162490 || id:eqtl-a-ENSG00000162490	Inverse variance weighted	9	-0.000251221	0.000279932	0.369487	-0.000799887	0.000297446	0.999749	0.9992	1.0003
CD163L1	12	7499281	7632493	8fNt5N	outcome	ENSG00000177675 || id:eqtl-a-ENSG00000177675	Inverse variance weighted	6	-0.000295749	0.000330383	0.370697	-0.0009433	0.000351802	0.999704	0.999057	1.00035
CHI3L2	1	111743393	111786062	zRFXMr	outcome	ENSG00000064886 || id:eqtl-a-ENSG00000064886	Inverse variance weighted	10	-0.00012134	0.000135659	0.371083	-0.000387232	0.000144552	0.999879	0.999613	1.00014
DYRK4	12	4671370	4723325	r5im6h	outcome	ENSG00000010219 || id:eqtl-a-ENSG00000010219	Inverse variance weighted	8	-0.00020359	0.000227741	0.371345	-0.000649962	0.000242781	0.999796	0.99935	1.00024
ALDH7A1	5	125877533	125931110	gTzeDP	outcome	ENSG00000164904 || id:eqtl-a-ENSG00000164904	Inverse variance weighted	5	-0.000406444	0.000456177	0.372941	-0.00130055	0.000487663	0.999594	0.9987	1.00049
GZMM	19	544034	549919	uop1HF	outcome	ENSG00000197540 || id:eqtl-a-ENSG00000197540	Inverse variance weighted	5	-0.000504562	0.000566901	0.373446	-0.00161569	0.000606563	0.999496	0.998386	1.00061
TNFAIP6	2	152214106	152236560	wKqCsa	outcome	ENSG00000123610 || id:eqtl-a-ENSG00000123610	Inverse variance weighted	5	-0.000157388	0.000176966	0.373804	-0.000504242	0.000189465	0.999843	0.999496	1.00019
IL17RC	3	9958758	9975314	s5hsDq	outcome	ENSG00000163702 || id:eqtl-a-ENSG00000163702	Inverse variance weighted	5	0.000239185	0.000269179	0.374233	-0.000288406	0.000766776	1.00024	0.999712	1.00077
GAPDH	12	6643093	6647537	cKqtqv	outcome	ENSG00000111640 || id:eqtl-a-ENSG00000111640	Inverse variance weighted	6	-0.000262829	0.000296899	0.376024	-0.000844752	0.000319094	0.999737	0.999156	1.00032
TNFSF13	17	7461609	7464925	Xdjmmn	outcome	ENSG00000161955 || id:eqtl-a-ENSG00000161955	Inverse variance weighted	8	-0.000164171	0.000186479	0.378656	-0.000529669	0.000201327	0.999836	0.99947	1.0002
TNFRSF1A	12	6437923	6451280	eYkIC9	outcome	ENSG00000067182 || id:eqtl-a-ENSG00000067182	Inverse variance weighted	4	-0.000234678	0.000266732	0.378954	-0.000757473	0.000288118	0.999765	0.999243	1.00029
AEBP1	7	44143960	44154161	x4bnOW	outcome	ENSG00000106624 || id:eqtl-a-ENSG00000106624	Inverse variance weighted	4	0.000287456	0.000327099	0.379509	-0.000353659	0.00092857	1.00029	0.999646	1.00093
GBA2	9	35736863	35749983	fDEp6M	outcome	ENSG00000070610 || id:eqtl-a-ENSG00000070610	Inverse variance weighted	6	0.000134014	0.000152666	0.380038	-0.000165211	0.00043324	1.00013	0.999835	1.00043
CCNE1	19	30302805	30315215	KBwtnl	outcome	ENSG00000105173 || id:eqtl-a-ENSG00000105173	Inverse variance weighted	4	0.000371098	0.000423037	0.380364	-0.000458053	0.00120025	1.00037	0.999542	1.0012
LEPR	1	65886248	66107242	PmHIQx	outcome	ENSG00000116678 || id:eqtl-a-ENSG00000116678	Inverse variance weighted	6	0.000113344	0.000129258	0.38055	-0.000140002	0.000366691	1.00011	0.99986	1.00037
HKDC1	10	70980059	71027315	3kuodR	outcome	ENSG00000156510 || id:eqtl-a-ENSG00000156510	Inverse variance weighted	8	-0.000119293	0.000136479	0.382078	-0.000386792	0.000148206	0.999881	0.999613	1.00015
CD109	6	74405508	74538040	fjyjKS	outcome	ENSG00000156535 || id:eqtl-a-ENSG00000156535	Inverse variance weighted	4	-0.000357672	0.000409347	0.382248	-0.00115999	0.000444648	0.999642	0.998841	1.00044
GPR146	7	1084212	1098897	QDkinq	outcome	ENSG00000164849 || id:eqtl-a-ENSG00000164849	Inverse variance weighted	8	0.000168334	0.000193522	0.384386	-0.00021097	0.000547638	1.00017	0.999789	1.00055
CCRL2	3	46448654	46454488	P1MhSS	outcome	ENSG00000121797 || id:eqtl-a-ENSG00000121797	Inverse variance weighted	5	0.000411421	0.000474368	0.385776	-0.00051834	0.00134118	1.00041	0.999482	1.00134
FN1	2	216225163	216300895	QUfXkc	outcome	ENSG00000115414 || id:eqtl-a-ENSG00000115414	Inverse variance weighted	6	-0.000328495	0.000379854	0.387153	-0.00107301	0.000416019	0.999672	0.998928	1.00042
ULK3	15	75128457	75135687	nN3N2s	outcome	ENSG00000140474 || id:eqtl-a-ENSG00000140474	Inverse variance weighted	3	-0.000110413	0.000127749	0.387425	-0.000360802	0.000139975	0.99989	0.999639	1.00014
SIRT3	11	215458	236931	cKVRdI	outcome	ENSG00000142082 || id:eqtl-a-ENSG00000142082	Inverse variance weighted	8	-0.000268272	0.000310563	0.387686	-0.000876976	0.000340433	0.999732	0.999123	1.00034
F2RL3	19	16999671	17003417	GJQ8ZV	outcome	ENSG00000127533 || id:eqtl-a-ENSG00000127533	Inverse variance weighted	3	0.00045111	0.0005233	0.388662	-0.000574559	0.00147678	1.00045	0.999426	1.00148
ERO1L	14	53106634	53162618	S3yrx4	outcome	ENSG00000197930 || id:eqtl-a-ENSG00000197930	Inverse variance weighted	4	-8.45169e-05	9.82144e-05	0.389494	-0.000277017	0.000107983	0.999915	0.999723	1.00011
EIF2AK2	2	37326353	37384208	sjMgZq	outcome	ENSG00000055332 || id:eqtl-a-ENSG00000055332	Inverse variance weighted	4	0.000324674	0.00037764	0.389929	-0.0004155	0.00106485	1.00032	0.999585	1.00107
UGCG	9	114659046	114697649	L0NwUQ	outcome	ENSG00000148154 || id:eqtl-a-ENSG00000148154	Inverse variance weighted	5	0.000467202	0.000543612	0.390097	-0.000598277	0.00153268	1.00047	0.999402	1.00153
BLM	15	91260558	91358859	r0j6Mv	outcome	ENSG00000197299 || id:eqtl-a-ENSG00000197299	Inverse variance weighted	9	-0.000128162	0.000149457	0.391161	-0.000421098	0.000164775	0.999872	0.999579	1.00016
ACP6	1	147101453	147142618	6C6MlT	outcome	ENSG00000162836 || id:eqtl-a-ENSG00000162836	Inverse variance weighted	4	0.000154276	0.000180161	0.391818	-0.000198839	0.000507392	1.00015	0.999801	1.00051
OAS1	12	113344582	113369990	vanhpE	outcome	ENSG00000089127 || id:eqtl-a-ENSG00000089127	Inverse variance weighted	7	8.44169e-05	9.87077e-05	0.392429	-0.00010905	0.000277884	1.00008	0.999891	1.00028
XCL2	1	168510003	168513235	KOIl3f	outcome	ENSG00000143185 || id:eqtl-a-ENSG00000143185	Inverse variance weighted	6	0.000207026	0.000242351	0.392973	-0.000267983	0.000682034	1.00021	0.999732	1.00068
AATK	17	79091095	79139877	kC9Fab	outcome	ENSG00000181409 || id:eqtl-a-ENSG00000181409	Inverse variance weighted	17	-9.70586e-05	0.000113669	0.393178	-0.000319851	0.000125733	0.999903	0.99968	1.00013
DYRK1A	21	38738092	38889753	1fvt1D	outcome	ENSG00000157540 || id:eqtl-a-ENSG00000157540	Inverse variance weighted	3	-0.000683773	0.000803171	0.39458	-0.00225799	0.000890442	0.999316	0.997745	1.00089
MMEL1	1	2522078	2564481	i20mID	outcome	ENSG00000142606 || id:eqtl-a-ENSG00000142606	Inverse variance weighted	3	0.000176137	0.000207167	0.395204	-0.000229911	0.000582185	1.00018	0.99977	1.00058
RPS6KA1	1	26856252	26901521	HOwWZ4	outcome	ENSG00000117676 || id:eqtl-a-ENSG00000117676	Inverse variance weighted	6	-0.000280449	0.000330191	0.395686	-0.000927624	0.000366726	0.99972	0.999073	1.00037
CELSR2	1	109792641	109818372	GIOy1q	outcome	ENSG00000143126 || id:eqtl-a-ENSG00000143126	Inverse variance weighted	7	0.000222288	0.000261946	0.396104	-0.000291127	0.000735702	1.00022	0.999709	1.00074
EFTUD2	17	42927311	42977030	aPdxFZ	outcome	ENSG00000108883 || id:eqtl-a-ENSG00000108883	Inverse variance weighted	7	0.000149733	0.000176576	0.396448	-0.000196355	0.000495821	1.00015	0.999804	1.0005
TMEM256-PLSCR3	17	7293046	7307416	lal104	outcome	ENSG00000187838 || id:eqtl-a-ENSG00000187838	Inverse variance weighted	6	0.00031681	0.000374092	0.397064	-0.000416411	0.00105003	1.00032	0.999584	1.00105
FAM19A1	3	68053359	68594776	GExIC3	outcome	ENSG00000183662 || id:eqtl-a-ENSG00000183662	Inverse variance weighted	8	-0.000120778	0.000142736	0.397462	-0.000400541	0.000158985	0.999879	0.9996	1.00016
CDH13	16	82660408	83830204	vby9PI	outcome	ENSG00000140945 || id:eqtl-a-ENSG00000140945	Inverse variance weighted	7	-0.000283793	0.000335646	0.397824	-0.000941659	0.000374073	0.999716	0.999059	1.00037
CACNA1A	19	13317256	13734804	GL1hrA	outcome	ENSG00000141837 || id:eqtl-a-ENSG00000141837	Inverse variance weighted	6	0.000376137	0.000445725	0.398738	-0.000497483	0.00124976	1.00038	0.999503	1.00125
FARS2	6	5261277	5771813	Rrkwga	outcome	ENSG00000145982 || id:eqtl-a-ENSG00000145982	Inverse variance weighted	5	0.000337581	0.000400764	0.399596	-0.000447916	0.00112308	1.00034	0.999552	1.00112
TRPV2	17	16318856	16340317	rNoON2	outcome	ENSG00000187688 || id:eqtl-a-ENSG00000187688	Inverse variance weighted	6	-0.00025876	0.000307592	0.400211	-0.00086164	0.00034412	0.999741	0.999139	1.00034
SCNN1A	12	6456009	6486896	7PiG3o	outcome	ENSG00000111319 || id:eqtl-a-ENSG00000111319	Inverse variance weighted	3	0.00055556	0.000661526	0.401011	-0.00074103	0.00185215	1.00056	0.999259	1.00185
MAP2K5	15	67835047	68099461	PyVC3I	outcome	ENSG00000137764 || id:eqtl-a-ENSG00000137764	Inverse variance weighted	3	-0.000234088	0.000279001	0.401458	-0.000780931	0.000312755	0.999766	0.999219	1.00031
LPAR2	19	19734477	19739739	zC4KTx	outcome	ENSG00000064547 || id:eqtl-a-ENSG00000064547	Inverse variance weighted	3	-0.000262936	0.000314978	0.403844	-0.000880293	0.000354421	0.999737	0.99912	1.00035
S1PR1	1	101702444	101707074	k6Nyox	outcome	ENSG00000170989 || id:eqtl-a-ENSG00000170989	Inverse variance weighted	3	-0.000470074	0.000563208	0.403923	-0.00157396	0.000633814	0.99953	0.998427	1.00063
IRAK3	12	66582659	66648402	MYEoI5	outcome	ENSG00000090376 || id:eqtl-a-ENSG00000090376	Inverse variance weighted	5	-0.000176923	0.00021242	0.404906	-0.000593267	0.000239421	0.999823	0.999407	1.00024
HLA-DPA1	6	33032346	33048552	bxflyK	outcome	ENSG00000231389 || id:eqtl-a-ENSG00000231389	Inverse variance weighted	12	0.000190594	0.000228992	0.405229	-0.000258229	0.000639417	1.00019	0.999742	1.00064
DHRS4	14	24422795	24438488	9svzUk	outcome	ENSG00000157326 || id:eqtl-a-ENSG00000157326	Inverse variance weighted	3	-0.000872281	0.00105047	0.406326	-0.00293119	0.00118663	0.999128	0.997073	1.00119
IL1RN	2	113864791	113891593	vYMPus	outcome	ENSG00000136689 || id:eqtl-a-ENSG00000136689	Inverse variance weighted	4	-0.000397122	0.00047834	0.406421	-0.00133467	0.000540425	0.999603	0.998666	1.00054
ICAM1	19	10381511	10397291	W0RZWE	outcome	ENSG00000090339 || id:eqtl-a-ENSG00000090339	Inverse variance weighted	7	0.000264061	0.000319167	0.408042	-0.000361507	0.00088963	1.00026	0.999639	1.00089
HLA-DQA2	6	32709119	32714992	WtZiGY	outcome	ENSG00000237541 || id:eqtl-a-ENSG00000237541	Inverse variance weighted	15	0.000126546	0.000153181	0.408736	-0.000173689	0.000426781	1.00013	0.999826	1.00043
GCLC	6	53362139	53481768	QmYwG3	outcome	ENSG00000001084 || id:eqtl-a-ENSG00000001084	Inverse variance weighted	3	0.000356161	0.000432531	0.41026	-0.000491598	0.00120392	1.00036	0.999509	1.0012
HDAC10	22	50683612	50689834	szJLCf	outcome	ENSG00000100429 || id:eqtl-a-ENSG00000100429	Inverse variance weighted	4	0.000478829	0.000581795	0.410497	-0.000661489	0.00161915	1.00048	0.999339	1.00162
TNFRSF10A	8	23047965	23082639	6KP0zI	outcome	ENSG00000104689 || id:eqtl-a-ENSG00000104689	Inverse variance weighted	7	0.000319884	0.000388985	0.410875	-0.000442527	0.00108229	1.00032	0.999558	1.00108
CD177	19	43857811	43867480	6KNBgw	outcome	ENSG00000204936 || id:eqtl-a-ENSG00000204936	Inverse variance weighted	5	-0.000179582	0.000218541	0.411231	-0.000607923	0.000248759	0.99982	0.999392	1.00025
ATG4B	2	242576628	242613272	HLKnzr	outcome	ENSG00000168397 || id:eqtl-a-ENSG00000168397	Inverse variance weighted	9	0.000224265	0.000273207	0.411727	-0.000311222	0.000759751	1.00022	0.999689	1.00076
ALDH5A1	6	24495080	24537435	uXrACZ	outcome	ENSG00000112294 || id:eqtl-a-ENSG00000112294	Inverse variance weighted	5	0.000144752	0.000176959	0.413359	-0.000202087	0.00049159	1.00014	0.999798	1.00049
AHR	7	17338246	17385776	Fy8w6h	outcome	ENSG00000106546 || id:eqtl-a-ENSG00000106546	Inverse variance weighted	3	-0.00040697	0.000501818	0.41737	-0.00139053	0.000576592	0.999593	0.99861	1.00058
TRGV3	7	38398113	38398763	ZVdGBI	outcome	ENSG00000211699 || id:eqtl-a-ENSG00000211699	Inverse variance weighted	10	-0.000131446	0.000162286	0.417959	-0.000449527	0.000186634	0.999869	0.999551	1.00019
PDIA6	2	10923517	10978103	uD8H2m	outcome	ENSG00000143870 || id:eqtl-a-ENSG00000143870	Inverse variance weighted	8	-0.000245533	0.000303678	0.418785	-0.000840741	0.000349675	0.999754	0.99916	1.00035
ITGAV	2	187454792	187545628	cDw2QL	outcome	ENSG00000138448 || id:eqtl-a-ENSG00000138448	Inverse variance weighted	7	0.000179405	0.000222969	0.42104	-0.000257614	0.000616423	1.00018	0.999742	1.00062
CHL1	3	238279	451090	0LU5t0	outcome	ENSG00000134121 || id:eqtl-a-ENSG00000134121	Inverse variance weighted	7	-0.000328686	0.00040851	0.421052	-0.00112937	0.000471993	0.999671	0.998871	1.00047
INHBB	2	121103719	121109384	CMpMeq	outcome	ENSG00000163083 || id:eqtl-a-ENSG00000163083	Inverse variance weighted	4	-0.000206658	0.00025686	0.421077	-0.000710103	0.000296787	0.999793	0.99929	1.0003
ABI3BP	3	100468000	100712359	8S8QtT	outcome	ENSG00000154175 || id:eqtl-a-ENSG00000154175	Inverse variance weighted	4	0.000398116	0.000496204	0.422365	-0.000574443	0.00137068	1.0004	0.999426	1.00137
EMR3	19	14729929	14800839	GDBPnw	outcome	ENSG00000131355 || id:eqtl-a-ENSG00000131355	Inverse variance weighted	8	-0.00015964	0.000199214	0.422929	-0.0005501	0.00023082	0.99984	0.99945	1.00023
P2RX1	17	3799886	3819794	tjDwdH	outcome	ENSG00000108405 || id:eqtl-a-ENSG00000108405	Inverse variance weighted	10	6.97961e-05	8.71216e-05	0.423054	-0.000100962	0.000240554	1.00007	0.999899	1.00024
ICAM3	19	10444452	10450499	exPwPf	outcome	ENSG00000076662 || id:eqtl-a-ENSG00000076662	Inverse variance weighted	6	-0.000185545	0.000231682	0.423213	-0.000639642	0.000268552	0.999814	0.999361	1.00027
IGSF11	3	118619404	118864915	6cuQGz	outcome	ENSG00000144847 || id:eqtl-a-ENSG00000144847	Inverse variance weighted	3	0.00072814	0.000910024	0.423634	-0.00105551	0.00251179	1.00073	0.998945	1.00251
KCNN4	19	44270685	44285409	1nx2K0	outcome	ENSG00000104783 || id:eqtl-a-ENSG00000104783	Inverse variance weighted	7	9.08895e-05	0.00011378	0.424395	-0.000132119	0.000313898	1.00009	0.999868	1.00031
GGCX	2	85771846	85788670	gx65OI	outcome	ENSG00000115486 || id:eqtl-a-ENSG00000115486	Inverse variance weighted	5	0.000177954	0.000223221	0.42533	-0.000259559	0.000615466	1.00018	0.99974	1.00062
ZP3	7	76026835	76071388	LYc7pa	outcome	ENSG00000188372 || id:eqtl-a-ENSG00000188372	Inverse variance weighted	3	0.000216323	0.000271776	0.426054	-0.000316357	0.000749003	1.00022	0.999684	1.00075
LMCD1	3	8543393	8609805	oXXzB6	outcome	ENSG00000071282 || id:eqtl-a-ENSG00000071282	Inverse variance weighted	11	-0.000194771	0.00024482	0.426285	-0.000674618	0.000285077	0.999805	0.999326	1.00029
PDGFD	11	103777914	104035107	O1lqsZ	outcome	ENSG00000170962 || id:eqtl-a-ENSG00000170962	Inverse variance weighted	8	0.000262698	0.000330246	0.426345	-0.000384584	0.000909981	1.00026	0.999615	1.00091
CPA3	3	148583043	148614983	yAjmue	outcome	ENSG00000163751 || id:eqtl-a-ENSG00000163751	Inverse variance weighted	6	0.0003662	0.000460516	0.4265	-0.000536412	0.00126881	1.00037	0.999464	1.00127
CORIN	4	47596015	47840123	rrhesv	outcome	ENSG00000145244 || id:eqtl-a-ENSG00000145244	Inverse variance weighted	8	-0.000112352	0.000141535	0.427305	-0.000389761	0.000165057	0.999888	0.99961	1.00017
TBK1	12	64845660	64895888	qzfoDM	outcome	ENSG00000183735 || id:eqtl-a-ENSG00000183735	Inverse variance weighted	7	-0.000178635	0.000225317	0.427885	-0.000620257	0.000262987	0.999821	0.99938	1.00026
TSHR	14	81421333	81612646	g1kLSj	outcome	ENSG00000165409 || id:eqtl-a-ENSG00000165409	Inverse variance weighted	4	0.000365198	0.000461636	0.428889	-0.000539609	0.00127	1.00037	0.999461	1.00127
TAPBPL	12	6560856	6575683	2mBYwf	outcome	ENSG00000139192 || id:eqtl-a-ENSG00000139192	Inverse variance weighted	9	-7.45418e-05	9.4644e-05	0.430929	-0.000260044	0.00011096	0.999925	0.99974	1.00011
SGK1	6	134490384	134639250	Jomey5	outcome	ENSG00000118515 || id:eqtl-a-ENSG00000118515	Inverse variance weighted	10	0.000283638	0.000361025	0.432074	-0.00042397	0.000991246	1.00028	0.999576	1.00099
KLHL8	4	88081255	88161466	BgrnZi	outcome	ENSG00000145332 || id:eqtl-a-ENSG00000145332	Inverse variance weighted	8	0.000359938	0.000459035	0.432971	-0.00053977	0.00125965	1.00036	0.99946	1.00126
PRR4	12	10977559	11324212	w0XER6	outcome	ENSG00000111215 || id:eqtl-a-ENSG00000111215	Inverse variance weighted	8	-0.000101517	0.000129587	0.433399	-0.000355508	0.000152474	0.999898	0.999645	1.00015
CDH2	18	25530930	25757410	5Ido1O	outcome	ENSG00000170558 || id:eqtl-a-ENSG00000170558	Inverse variance weighted	8	0.000133157	0.000170643	0.435199	-0.000201304	0.000467618	1.00013	0.999799	1.00047
IGFBP3	7	45951949	45961473	CdRhxP	outcome	ENSG00000146674 || id:eqtl-a-ENSG00000146674	Inverse variance weighted	7	-0.000185457	0.000237782	0.435422	-0.00065151	0.000280595	0.999815	0.999349	1.00028
TNFRSF10B	8	22877646	22926692	uYXzij	outcome	ENSG00000120889 || id:eqtl-a-ENSG00000120889	Inverse variance weighted	9	-0.000136271	0.000175106	0.436441	-0.000479479	0.000206937	0.999864	0.999521	1.00021
SULT2B1	19	49055332	49102682	8Xpsps	outcome	ENSG00000088002 || id:eqtl-a-ENSG00000088002	Inverse variance weighted	3	0.000324626	0.000418374	0.437794	-0.000495387	0.00114464	1.00032	0.999505	1.00115
C4BPA	1	207277607	207318317	od6F8z	outcome	ENSG00000123838 || id:eqtl-a-ENSG00000123838	Inverse variance weighted	7	-0.000201026	0.000260552	0.440386	-0.000711708	0.000309655	0.999799	0.999289	1.00031
BST1	4	15704573	15739936	NyJ8Aj	outcome	ENSG00000109743 || id:eqtl-a-ENSG00000109743	Inverse variance weighted	3	0.00012246	0.000159083	0.441426	-0.000189342	0.000434262	1.00012	0.999811	1.00043
PROC	2	128176003	128186822	4sQ4mm	outcome	ENSG00000115718 || id:eqtl-a-ENSG00000115718	Inverse variance weighted	4	0.000248985	0.000324429	0.44281	-0.000386895	0.000884866	1.00025	0.999613	1.00089
SLC9A3	5	473425	524447	05JBgA	outcome	ENSG00000066230 || id:eqtl-a-ENSG00000066230	Inverse variance weighted	14	-8.92542e-05	0.000116495	0.443581	-0.000317585	0.000139077	0.999911	0.999682	1.00014
DCPS	11	126173647	126215644	pHieob	outcome	ENSG00000110063 || id:eqtl-a-ENSG00000110063	Inverse variance weighted	7	-0.000198258	0.000258818	0.443668	-0.000705542	0.000309025	0.999802	0.999295	1.00031
NEGR1	1	71861623	72748417	h3X8Zh	outcome	ENSG00000172260 || id:eqtl-a-ENSG00000172260	Inverse variance weighted	6	0.000179757	0.000234712	0.443758	-0.000280279	0.000639793	1.00018	0.99972	1.00064
NUCB2	11	17229700	17371521	0eWSAW	outcome	ENSG00000070081 || id:eqtl-a-ENSG00000070081	Inverse variance weighted	5	0.000146523	0.000191526	0.444252	-0.000228867	0.000521913	1.00015	0.999771	1.00052
PI3	20	43803517	43805185	VPhtvm	outcome	ENSG00000124102 || id:eqtl-a-ENSG00000124102	Inverse variance weighted	3	-0.00026459	0.000347124	0.445921	-0.000944953	0.000415774	0.999735	0.999055	1.00042
NEK11	3	130745694	131069309	UlrdE7	outcome	ENSG00000114670 || id:eqtl-a-ENSG00000114670	Inverse variance weighted	6	0.00020254	0.000266214	0.446767	-0.000319239	0.000724319	1.0002	0.999681	1.00072
LPHN1	19	14260750	14316999	Z6KGFa	outcome	ENSG00000072071 || id:eqtl-a-ENSG00000072071	Inverse variance weighted	5	0.00032994	0.000434653	0.4478	-0.00052198	0.00118186	1.00033	0.999478	1.00118
CCND1	11	69455855	69469242	Fr8T8G	outcome	ENSG00000110092 || id:eqtl-a-ENSG00000110092	Inverse variance weighted	5	0.000227042	0.000299103	0.447807	-0.0003592	0.000813284	1.00023	0.999641	1.00081
IGLV8-61	22	22453110	22453622	LGDckF	outcome	ENSG00000211638 || id:eqtl-a-ENSG00000211638	Inverse variance weighted	6	0.000121953	0.000161263	0.449509	-0.000194123	0.000438029	1.00012	0.999806	1.00044
CPM	12	69235977	69365350	XB60MY	outcome	ENSG00000135678 || id:eqtl-a-ENSG00000135678	Inverse variance weighted	6	-0.000281261	0.000372495	0.450205	-0.00101135	0.000448828	0.999719	0.998989	1.00045
TPO	2	1377995	1547483	SHFnXW	outcome	ENSG00000115705 || id:eqtl-a-ENSG00000115705	Inverse variance weighted	7	-0.000310325	0.000411754	0.451049	-0.00111736	0.000496712	0.99969	0.998883	1.0005
PLBD2	12	113796371	113827203	bEZYwD	outcome	ENSG00000151176 || id:eqtl-a-ENSG00000151176	Inverse variance weighted	3	-0.000469376	0.000622806	0.451061	-0.00169008	0.000751324	0.999531	0.998311	1.00075
S100B	21	48018875	48025121	q8NF8h	outcome	ENSG00000160307 || id:eqtl-a-ENSG00000160307	Inverse variance weighted	8	-8.79907e-05	0.000116828	0.451349	-0.000316973	0.000140991	0.999912	0.999683	1.00014
TSPEAR	21	45917775	46131495	sppW4Z	outcome	ENSG00000175894 || id:eqtl-a-ENSG00000175894	Inverse variance weighted	3	0.000422397	0.000561027	0.45151	-0.000677215	0.00152201	1.00042	0.999323	1.00152
GPM6A	4	176554085	176923815	Oc1tlC	outcome	ENSG00000150625 || id:eqtl-a-ENSG00000150625	Inverse variance weighted	8	-0.000134054	0.000178131	0.451713	-0.00048319	0.000215082	0.999866	0.999517	1.00022
FCRL6	1	159770301	159786041	26Bh3j	outcome	ENSG00000181036 || id:eqtl-a-ENSG00000181036	Inverse variance weighted	6	-0.000220946	0.000293988	0.452323	-0.000797162	0.000355271	0.999779	0.999203	1.00036
APOA2	1	161192082	161193421	PeXUAi	outcome	ENSG00000158874 || id:eqtl-a-ENSG00000158874	Inverse variance weighted	3	-0.000348405	0.000463768	0.452503	-0.00125739	0.00056058	0.999652	0.998743	1.00056
GGT1	22	24979718	25024972	BCFDqw	outcome	ENSG00000100031 || id:eqtl-a-ENSG00000100031	Inverse variance weighted	4	-0.000247569	0.000329605	0.452588	-0.000893595	0.000398457	0.999752	0.999107	1.0004
SLC22A17	14	23815515	23822121	0fNZxA	outcome	ENSG00000092096 || id:eqtl-a-ENSG00000092096	Inverse variance weighted	5	0.00044182	0.000591932	0.455423	-0.000718366	0.00160201	1.00044	0.999282	1.0016
CDC7	1	91966408	91991321	n2iU0P	outcome	ENSG00000097046 || id:eqtl-a-ENSG00000097046	Inverse variance weighted	7	-7.48912e-05	0.000100544	0.456356	-0.000271957	0.000122175	0.999925	0.999728	1.00012
SCGB3A1	5	180017103	180018540	CWz64l	outcome	ENSG00000161055 || id:eqtl-a-ENSG00000161055	Inverse variance weighted	15	8.23051e-05	0.000111012	0.458445	-0.000135278	0.000299888	1.00008	0.999865	1.0003
GGH	8	63927638	63951730	mRD8NE	outcome	ENSG00000137563 || id:eqtl-a-ENSG00000137563	Inverse variance weighted	4	0.000343088	0.000464172	0.459823	-0.00056669	0.00125286	1.00034	0.999433	1.00125
ALDH1B1	9	38392661	38398658	o1uvMS	outcome	ENSG00000137124 || id:eqtl-a-ENSG00000137124	Inverse variance weighted	3	0.000636182	0.000862941	0.460985	-0.00105518	0.00232755	1.00064	0.998945	1.00233
IVNS1ABP	1	185265520	185286461	D4wrD1	outcome	ENSG00000116679 || id:eqtl-a-ENSG00000116679	Inverse variance weighted	4	-0.000405041	0.000549477	0.461038	-0.00148202	0.000671935	0.999595	0.998519	1.00067
ITGAX	16	31366455	31394318	5cQDJV	outcome	ENSG00000140678 || id:eqtl-a-ENSG00000140678	Inverse variance weighted	6	5.71449e-05	7.75689e-05	0.461305	-9.48901e-05	0.00020918	1.00006	0.999905	1.00021
KLRC2	12	10579453	10594899	bdMeBG	outcome	ENSG00000205809 || id:eqtl-a-ENSG00000205809	Inverse variance weighted	3	-0.000149661	0.000203874	0.462896	-0.000549253	0.000249931	0.99985	0.999451	1.00025
RNPEP	1	201951500	201975275	tpHAjS	outcome	ENSG00000176393 || id:eqtl-a-ENSG00000176393	Inverse variance weighted	18	4.16966e-05	5.68473e-05	0.463263	-6.97242e-05	0.000153117	1.00004	0.99993	1.00015
SLC5A3	21	35445870	35478559	2JxvwB	outcome	ENSG00000198743 || id:eqtl-a-ENSG00000198743	Inverse variance weighted	5	0.0003259	0.000444389	0.463336	-0.000545103	0.0011969	1.00033	0.999455	1.0012
EPHB4	7	100400187	100425121	tmyVsD	outcome	ENSG00000196411 || id:eqtl-a-ENSG00000196411	Inverse variance weighted	4	0.000100949	0.000137666	0.463382	-0.000168877	0.000370775	1.0001	0.999831	1.00037
LILRA2	19	55084387	55099027	mJsDWZ	outcome	ENSG00000239998 || id:eqtl-a-ENSG00000239998	Inverse variance weighted	9	-0.000178868	0.00024398	0.463481	-0.000657068	0.000299332	0.999821	0.999343	1.0003
SBK1	16	28303840	28335170	GfrcmR	outcome	ENSG00000188322 || id:eqtl-a-ENSG00000188322	Inverse variance weighted	6	-0.000208337	0.000284394	0.463823	-0.000765749	0.000349074	0.999792	0.999235	1.00035
SERPINB8	18	61637159	61672278	1g8OOP	outcome	ENSG00000166401 || id:eqtl-a-ENSG00000166401	Inverse variance weighted	3	-0.000165033	0.000225359	0.463978	-0.000606738	0.000276671	0.999835	0.999393	1.00028
NAT1	8	18027986	18081198	nOh4Qp	outcome	ENSG00000171428 || id:eqtl-a-ENSG00000171428	Inverse variance weighted	5	-0.000319815	0.000437296	0.464568	-0.00117692	0.000537286	0.99968	0.998824	1.00054
ITGAD	16	31404633	31437826	wmRGym	outcome	ENSG00000156886 || id:eqtl-a-ENSG00000156886	Inverse variance weighted	5	0.000138067	0.000188935	0.464924	-0.000232246	0.000508379	1.00014	0.999768	1.00051
CD207	2	71057347	71062952	stcJRX	outcome	ENSG00000116031 || id:eqtl-a-ENSG00000116031	Inverse variance weighted	4	0.000562018	0.00077102	0.466046	-0.000949181	0.00207322	1.00056	0.999051	1.00208
KAT2B	3	20081515	20195896	twug1H	outcome	ENSG00000114166 || id:eqtl-a-ENSG00000114166	Inverse variance weighted	10	-0.000170912	0.000234567	0.466229	-0.000630665	0.00028884	0.999829	0.99937	1.00029
TRIO	5	14143811	14532235	gCvMds	outcome	ENSG00000038382 || id:eqtl-a-ENSG00000038382	Inverse variance weighted	4	-0.000451763	0.000620303	0.466434	-0.00166756	0.000764032	0.999548	0.998334	1.00076
UCHL1	4	41258430	41270472	7CmlYT	outcome	ENSG00000154277 || id:eqtl-a-ENSG00000154277	Inverse variance weighted	3	-0.000645266	0.000886176	0.466523	-0.00238217	0.00109164	0.999355	0.997621	1.00109
GPX4	19	1103936	1106787	46mAyl	outcome	ENSG00000167468 || id:eqtl-a-ENSG00000167468	Inverse variance weighted	15	-7.78002e-05	0.000106866	0.466604	-0.000287258	0.000131657	0.999922	0.999713	1.00013
KCNJ15	21	39529128	39679279	OBVJTz	outcome	ENSG00000157551 || id:eqtl-a-ENSG00000157551	Inverse variance weighted	5	-0.000150177	0.00020632	0.466685	-0.000554565	0.00025421	0.99985	0.999446	1.00025
COLQ	3	15491640	15563258	a3bQK1	outcome	ENSG00000206561 || id:eqtl-a-ENSG00000206561	Inverse variance weighted	5	-0.000230371	0.000317504	0.468103	-0.000852679	0.000391937	0.99977	0.999148	1.00039
PI16	6	36922209	36932613	MLyKSR	outcome	ENSG00000164530 || id:eqtl-a-ENSG00000164530	Inverse variance weighted	11	9.94095e-05	0.000137116	0.468451	-0.000169338	0.000368157	1.0001	0.999831	1.00037
ACVR2A	2	148602086	148688393	KRNAGP	outcome	ENSG00000121989 || id:eqtl-a-ENSG00000121989	Inverse variance weighted	5	0.000146307	0.000201981	0.468844	-0.000249575	0.000542189	1.00015	0.99975	1.00054
GPR162	12	6930711	6939136	9zoJ3e	outcome	ENSG00000250510 || id:eqtl-a-ENSG00000250510	Inverse variance weighted	13	-8.84437e-05	0.000122266	0.469453	-0.000328086	0.000151198	0.999912	0.999672	1.00015
RECQL	12	21621845	21654603	P9G0Ue	outcome	ENSG00000004700 || id:eqtl-a-ENSG00000004700	Inverse variance weighted	5	-0.00042364	0.00058609	0.469787	-0.00157238	0.000725096	0.999576	0.998429	1.00073
CYB5R3	22	43013846	43045574	OJImoZ	outcome	ENSG00000100243 || id:eqtl-a-ENSG00000100243	Inverse variance weighted	7	0.000164449	0.000227742	0.470241	-0.000281925	0.000610823	1.00016	0.999718	1.00061
LY75	2	160628362	160761260	bmvzyg	outcome	ENSG00000054219 || id:eqtl-a-ENSG00000054219	Inverse variance weighted	4	0.000131874	0.000182759	0.470555	-0.000226333	0.000490082	1.00013	0.999774	1.00049
GPR56	16	57644564	57698944	C0h9bo	outcome	ENSG00000205336 || id:eqtl-a-ENSG00000205336	Inverse variance weighted	8	0.000204663	0.000285666	0.473719	-0.000355242	0.000764567	1.0002	0.999645	1.00076
PRG4	1	186265405	186283694	DCX5Ji	outcome	ENSG00000116690 || id:eqtl-a-ENSG00000116690	Inverse variance weighted	5	0.000298666	0.000416891	0.473737	-0.000518441	0.00111577	1.0003	0.999482	1.00112
RPS6KA2	6	166822852	167319939	QwRSwP	outcome	ENSG00000071242 || id:eqtl-a-ENSG00000071242	Inverse variance weighted	10	-0.000115223	0.000160972	0.474118	-0.000430728	0.000200282	0.999885	0.999569	1.0002
NAAA	4	76831809	76862204	Bk7Ijg	outcome	ENSG00000138744 || id:eqtl-a-ENSG00000138744	Inverse variance weighted	8	6.32591e-05	8.8455e-05	0.474513	-0.000110113	0.000236631	1.00006	0.99989	1.00024
SCGB3A2	5	147250245	147261754	89nwzW	outcome	ENSG00000164265 || id:eqtl-a-ENSG00000164265	Inverse variance weighted	5	-0.000146367	0.0002047	0.474591	-0.000547579	0.000254846	0.999854	0.999453	1.00025
BCAT1	12	24964295	25102393	k8ewiU	outcome	ENSG00000060982 || id:eqtl-a-ENSG00000060982	Inverse variance weighted	12	9.65827e-05	0.000135081	0.474611	-0.000168176	0.000361342	1.0001	0.999832	1.00036
CD300LD	17	72575504	72588422	luuz6I	outcome	ENSG00000204345 || id:eqtl-a-ENSG00000204345	Inverse variance weighted	6	-0.000182167	0.000255057	0.475092	-0.000682079	0.000317746	0.999818	0.999318	1.00032
IL15RA	10	5990855	6020150	SVyA0j	outcome	ENSG00000134470 || id:eqtl-a-ENSG00000134470	Inverse variance weighted	8	0.000128471	0.000180088	0.475611	-0.000224501	0.000481442	1.00013	0.999776	1.00048
PRKCZ	1	1981909	2116834	7PbvVP	outcome	ENSG00000067606 || id:eqtl-a-ENSG00000067606	Inverse variance weighted	7	-0.000276585	0.000388481	0.476487	-0.00103801	0.000484839	0.999723	0.998963	1.00048
SSTR3	22	37600278	37608362	d0hLZK	outcome	ENSG00000183473 || id:eqtl-a-ENSG00000183473	Inverse variance weighted	9	0.000213375	0.00029995	0.476856	-0.000374527	0.000801278	1.00021	0.999626	1.0008
LTBP4	19	41098789	41135725	2d7KMZ	outcome	ENSG00000090006 || id:eqtl-a-ENSG00000090006	Inverse variance weighted	7	0.000201043	0.000285128	0.48075	-0.000357807	0.000759893	1.0002	0.999642	1.00076
GNLY	2	85912298	85925977	l1TEes	outcome	ENSG00000115523 || id:eqtl-a-ENSG00000115523	Inverse variance weighted	8	-8.64717e-05	0.000122741	0.48112	-0.000327045	0.000154102	0.999914	0.999673	1.00015
ADAM10	15	58887403	59042177	mr9Ndq	outcome	ENSG00000137845 || id:eqtl-a-ENSG00000137845	Inverse variance weighted	5	0.000266451	0.000379026	0.482062	-0.000476439	0.00100934	1.00027	0.999524	1.00101
IL11RA	9	34650699	34661889	L9S7hG	outcome	ENSG00000137070 || id:eqtl-a-ENSG00000137070	Inverse variance weighted	3	-0.000163688	0.000233043	0.482432	-0.000620452	0.000293076	0.999836	0.99938	1.00029
DHRS1	14	24759804	24769039	f50NPI	outcome	ENSG00000157379 || id:eqtl-a-ENSG00000157379	Inverse variance weighted	4	-0.000531066	0.000758131	0.483619	-0.002017	0.000954871	0.999469	0.997985	1.00096
EPHB2	1	23037332	23241818	zRbv77	outcome	ENSG00000133216 || id:eqtl-a-ENSG00000133216	Inverse variance weighted	4	-0.00032332	0.000463091	0.485065	-0.00123098	0.000584337	0.999677	0.99877	1.00058
CD93	20	23059986	23066977	GrVNJn	outcome	ENSG00000125810 || id:eqtl-a-ENSG00000125810	Inverse variance weighted	6	-0.000100927	0.000144661	0.485381	-0.000384463	0.00018261	0.999899	0.999616	1.00018
TNFRSF1B	1	12227060	12269285	xEG2uu	outcome	ENSG00000028137 || id:eqtl-a-ENSG00000028137	Inverse variance weighted	6	-0.000255943	0.000366961	0.485511	-0.000975187	0.000463301	0.999744	0.999025	1.00046
CASP7	10	115438942	115490662	jyzgkq	outcome	ENSG00000165806 || id:eqtl-a-ENSG00000165806	Inverse variance weighted	11	-0.000104855	0.000150549	0.486125	-0.000399931	0.000190221	0.999895	0.9996	1.00019
IL17RA	22	17565844	17596583	fnrlL2	outcome	ENSG00000177663 || id:eqtl-a-ENSG00000177663	Inverse variance weighted	10	-0.000163659	0.000235005	0.486174	-0.000624269	0.000296951	0.999836	0.999376	1.0003
PLIN2	9	19108373	19149288	7lIks2	outcome	ENSG00000147872 || id:eqtl-a-ENSG00000147872	Inverse variance weighted	8	-0.000236341	0.000339852	0.48679	-0.000902452	0.000429769	0.999764	0.999098	1.00043
CPT2	1	53662101	53679869	jBnksQ	outcome	ENSG00000157184 || id:eqtl-a-ENSG00000157184	Inverse variance weighted	9	0.000198448	0.000285773	0.487416	-0.000361667	0.000758562	1.0002	0.999638	1.00076
B4GALT1	9	33104080	33167354	FLHm8u	outcome	ENSG00000086062 || id:eqtl-a-ENSG00000086062	Inverse variance weighted	4	0.0001473	0.00021216	0.487501	-0.000268533	0.000563134	1.00015	0.999732	1.00056
SLC1A7	1	53552855	53608289	usJSpD	outcome	ENSG00000162383 || id:eqtl-a-ENSG00000162383	Inverse variance weighted	8	0.000161693	0.000233503	0.488645	-0.000295973	0.000619359	1.00016	0.999704	1.00062
ANPEP	15	90328120	90358633	f8uqDj	outcome	ENSG00000166825 || id:eqtl-a-ENSG00000166825	Inverse variance weighted	6	-9.43512e-05	0.000136297	0.488782	-0.000361493	0.000172791	0.999906	0.999639	1.00017
CACNG6	19	54495542	54515923	I6UE73	outcome	ENSG00000130433 || id:eqtl-a-ENSG00000130433	Inverse variance weighted	10	0.000240349	0.000347845	0.489587	-0.000441427	0.000922124	1.00024	0.999559	1.00092
TXNDC12	1	52485803	52521843	2kTejS	outcome	ENSG00000117862 || id:eqtl-a-ENSG00000117862	Inverse variance weighted	3	0.000482397	0.000699171	0.490222	-0.000887978	0.00185277	1.00048	0.999112	1.00185
PROCR	20	33759876	33765165	rM4jTA	outcome	ENSG00000101000 || id:eqtl-a-ENSG00000101000	Inverse variance weighted	3	0.00032735	0.000474516	0.490282	-0.000602702	0.0012574	1.00033	0.999397	1.00126
PRKD2	19	47177532	47220384	PX8Rcv	outcome	ENSG00000105287 || id:eqtl-a-ENSG00000105287	Inverse variance weighted	8	-0.000125792	0.000182471	0.490584	-0.000483436	0.000231852	0.999874	0.999517	1.00023
CMKLR1	12	108681821	108733118	MUv9KD	outcome	ENSG00000174600 || id:eqtl-a-ENSG00000174600	Inverse variance weighted	7	-9.60186e-05	0.000139382	0.490894	-0.000369207	0.00017717	0.999904	0.999631	1.00018
FKBP11	12	49315301	49320257	nt4QtB	outcome	ENSG00000134285 || id:eqtl-a-ENSG00000134285	Inverse variance weighted	5	0.000151371	0.000219861	0.491146	-0.000279556	0.000582298	1.00015	0.99972	1.00058
NQO2	6	2988221	3019996	V7oOwx	outcome	ENSG00000124588 || id:eqtl-a-ENSG00000124588	Inverse variance weighted	13	7.0969e-05	0.000103111	0.491278	-0.000131129	0.000273067	1.00007	0.999869	1.00027
PRADC1	2	73455134	73460366	U6ks63	outcome	ENSG00000135617 || id:eqtl-a-ENSG00000135617	Inverse variance weighted	5	0.000174747	0.000254037	0.491529	-0.000323166	0.00067266	1.00017	0.999677	1.00067
PROK2	3	71820807	71834357	dtu5vz	outcome	ENSG00000163421 || id:eqtl-a-ENSG00000163421	Inverse variance weighted	12	0.000126408	0.000184335	0.49287	-0.000234888	0.000487704	1.00013	0.999765	1.00049
LILRA3	19	54799854	54809952	M41sEa	outcome	ENSG00000170866 || id:eqtl-a-ENSG00000170866	Inverse variance weighted	10	6.14078e-05	8.9954e-05	0.494823	-0.000114902	0.000237718	1.00006	0.999885	1.00024
CDK12	17	37617764	37721160	HQGouo	outcome	ENSG00000167258 || id:eqtl-a-ENSG00000167258	Inverse variance weighted	3	0.000500709	0.000736438	0.496564	-0.000942709	0.00194413	1.0005	0.999058	1.00195
DSTYK	1	205111632	205180727	NOMT9b	outcome	ENSG00000133059 || id:eqtl-a-ENSG00000133059	Inverse variance weighted	9	-6.45256e-05	9.50473e-05	0.497215	-0.000250818	0.000121767	0.999935	0.999749	1.00012
KLHL18	3	47324407	47388306	WBN7Fd	outcome	ENSG00000114648 || id:eqtl-a-ENSG00000114648	Inverse variance weighted	3	-0.000354617	0.000523017	0.497758	-0.00137973	0.000670497	0.999645	0.998621	1.00067
TXN	9	113006091	113018920	8f1pjl	outcome	ENSG00000136810 || id:eqtl-a-ENSG00000136810	Inverse variance weighted	6	0.000175117	0.000258869	0.498741	-0.000332266	0.000682501	1.00018	0.999668	1.00068
MCL1	1	150547032	150552066	ne226d	outcome	ENSG00000143384 || id:eqtl-a-ENSG00000143384	Inverse variance weighted	3	-0.000399247	0.000590461	0.498938	-0.00155655	0.000758056	0.999601	0.998445	1.00076
TRPV4	12	110220890	110271212	bz8ZcF	outcome	ENSG00000111199 || id:eqtl-a-ENSG00000111199	Inverse variance weighted	4	0.00030319	0.000450324	0.500775	-0.000579445	0.00118582	1.0003	0.999421	1.00119
FCAR	19	55385704	55401838	J55SqX	outcome	ENSG00000186431 || id:eqtl-a-ENSG00000186431	Inverse variance weighted	6	-0.000185941	0.000276229	0.500857	-0.00072735	0.000355467	0.999814	0.999273	1.00036
TRPM4	19	49660998	49715093	6JXSjY	outcome	ENSG00000130529 || id:eqtl-a-ENSG00000130529	Inverse variance weighted	5	0.000123634	0.000184245	0.5022	-0.000237485	0.000484754	1.00012	0.999763	1.00048
EPHX1	1	225997794	226033260	JPDcX9	outcome	ENSG00000143819 || id:eqtl-a-ENSG00000143819	Inverse variance weighted	4	0.000342822	0.000513598	0.504459	-0.00066383	0.00134947	1.00034	0.999336	1.00135
PGGT1B	5	114546527	114598569	cABLD6	outcome	ENSG00000164219 || id:eqtl-a-ENSG00000164219	Inverse variance weighted	4	-0.000250527	0.000375483	0.504636	-0.000986473	0.000485419	0.99975	0.999014	1.00049
ADM2	22	50919985	50924869	aLTWCg	outcome	ENSG00000128165 || id:eqtl-a-ENSG00000128165	Inverse variance weighted	3	0.000540737	0.000811168	0.505018	-0.00104915	0.00213063	1.00054	0.998951	1.00213
ST6GAL1	3	186648274	186796341	tkTg2J	outcome	ENSG00000073849 || id:eqtl-a-ENSG00000073849	Inverse variance weighted	14	0.00012278	0.000184341	0.505382	-0.000238529	0.000484089	1.00012	0.999761	1.00048
PRCP	11	82534544	82681626	bdJIFQ	outcome	ENSG00000137509 || id:eqtl-a-ENSG00000137509	Inverse variance weighted	5	-0.000150404	0.00022598	0.505691	-0.000593326	0.000292517	0.99985	0.999407	1.00029
SHISA2	13	26618735	26625169	q99NUV	outcome	ENSG00000180730 || id:eqtl-a-ENSG00000180730	Inverse variance weighted	8	-0.000193876	0.000291582	0.506108	-0.000765377	0.000377625	0.999806	0.999235	1.00038
PEAK1	15	77400471	77712486	eX7xVM	outcome	ENSG00000173517 || id:eqtl-a-ENSG00000173517	Inverse variance weighted	5	0.000177483	0.000267333	0.506753	-0.000346489	0.000701454	1.00018	0.999654	1.0007
FGL2	7	76822688	76829143	zEOegI	outcome	ENSG00000127951 || id:eqtl-a-ENSG00000127951	Inverse variance weighted	5	-0.000289707	0.00043639	0.506772	-0.00114503	0.000565618	0.99971	0.998856	1.00057
RRM1	11	4115937	4160106	DGC6r7	outcome	ENSG00000167325 || id:eqtl-a-ENSG00000167325	Inverse variance weighted	4	0.000100118	0.000151865	0.509731	-0.000197537	0.000397773	1.0001	0.999802	1.0004
OPN3	1	241753404	241840678	QcypjT	outcome	ENSG00000054277 || id:eqtl-a-ENSG00000054277	Inverse variance weighted	13	-0.000100196	0.00015229	0.510583	-0.000398685	0.000198292	0.9999	0.999601	1.0002
PTGDR	14	52734431	52743442	qqQnWv	outcome	ENSG00000168229 || id:eqtl-a-ENSG00000168229	Inverse variance weighted	9	-0.000117253	0.000178312	0.510812	-0.000466745	0.000232238	0.999883	0.999533	1.00023
RCE1	11	66610306	66614017	wylGpt	outcome	ENSG00000173653 || id:eqtl-a-ENSG00000173653	Inverse variance weighted	3	0.000266058	0.000405508	0.511752	-0.000528737	0.00106085	1.00027	0.999471	1.00106
XYLT1	16	17195626	17564738	tmmFQk	outcome	ENSG00000103489 || id:eqtl-a-ENSG00000103489	Inverse variance weighted	13	-7.69799e-05	0.00011735	0.511835	-0.000306987	0.000153027	0.999923	0.999693	1.00015
GUCY1A3	4	156587863	156653501	Pl9t2z	outcome	ENSG00000164116 || id:eqtl-a-ENSG00000164116	Inverse variance weighted	3	-0.000351089	0.000536052	0.512498	-0.00140175	0.000699574	0.999649	0.998599	1.0007
PPOX	1	161136200	161147803	J82CJD	outcome	ENSG00000143224 || id:eqtl-a-ENSG00000143224	Inverse variance weighted	4	-0.000214885	0.000328389	0.51288	-0.000858528	0.000428759	0.999785	0.999142	1.00043
DAPK1	9	90112143	90323548	yYsT6H	outcome	ENSG00000196730 || id:eqtl-a-ENSG00000196730	Inverse variance weighted	13	6.24636e-05	9.56067e-05	0.513538	-0.000124926	0.000249853	1.00006	0.999875	1.00025
C4A	6	31949801	31970458	TXMTUa	outcome	ENSG00000244731 || id:eqtl-a-ENSG00000244731	Inverse variance weighted	5	0.000256999	0.000393976	0.514194	-0.000515194	0.00102919	1.00026	0.999485	1.00103
LTA4H	12	96394606	96437298	8uQlbw	outcome	ENSG00000111144 || id:eqtl-a-ENSG00000111144	Inverse variance weighted	11	8.50934e-05	0.000130701	0.515012	-0.000171081	0.000341267	1.00009	0.999829	1.00034
EPAS1	2	46520806	46613836	0yaPJZ	outcome	ENSG00000116016 || id:eqtl-a-ENSG00000116016	Inverse variance weighted	7	-0.000211337	0.000325041	0.515573	-0.000848417	0.000425744	0.999789	0.999152	1.00043
PDK1	2	173420101	173489823	pBFvAn	outcome	ENSG00000152256 || id:eqtl-a-ENSG00000152256	Inverse variance weighted	4	-0.000312614	0.000481836	0.51647	-0.00125701	0.000631785	0.999687	0.998744	1.00063
MGMT	10	131265448	131566271	FhROTB	outcome	ENSG00000170430 || id:eqtl-a-ENSG00000170430	Inverse variance weighted	12	-4.41202e-05	6.83263e-05	0.518455	-0.00017804	8.97993e-05	0.999956	0.999822	1.00009
SFRP5	10	99526508	99531709	fnxT9M	outcome	ENSG00000120057 || id:eqtl-a-ENSG00000120057	Inverse variance weighted	3	-0.000541193	0.000839526	0.51916	-0.00218666	0.00110428	0.999459	0.997816	1.0011
MAP3K7	6	91223292	91296764	4DcxB7	outcome	ENSG00000135341 || id:eqtl-a-ENSG00000135341	Inverse variance weighted	6	-0.000250609	0.000389038	0.519461	-0.00101312	0.000511905	0.999749	0.998987	1.00051
DNASE1	16	3661729	3730144	vd12Q0	outcome	ENSG00000213918 || id:eqtl-a-ENSG00000213918	Inverse variance weighted	6	0.000198515	0.000308171	0.519464	-0.0004055	0.000802531	1.0002	0.999595	1.0008
SLC12A3	16	56899119	56949762	SIWwzz	outcome	ENSG00000070915 || id:eqtl-a-ENSG00000070915	Inverse variance weighted	5	-0.000382066	0.000593708	0.519883	-0.00154573	0.000781601	0.999618	0.998455	1.00078
CACNA1E	1	181382238	181777219	0XlXrL	outcome	ENSG00000198216 || id:eqtl-a-ENSG00000198216	Inverse variance weighted	8	-0.000218136	0.000340201	0.521395	-0.00088493	0.000448659	0.999782	0.999115	1.00045
SFTPD	10	81697496	81742370	xqKPk2	outcome	ENSG00000133661 || id:eqtl-a-ENSG00000133661	Inverse variance weighted	6	0.000103453	0.000161367	0.521455	-0.000212826	0.000419732	1.0001	0.999787	1.00042
ADK	10	75910960	76469061	gYqLEC	outcome	ENSG00000156110 || id:eqtl-a-ENSG00000156110	Inverse variance weighted	4	-7.99487e-05	0.000125138	0.522897	-0.000325218	0.000165321	0.99992	0.999675	1.00017
GALNT1	18	33161081	33291798	cb4c1D	outcome	ENSG00000141429 || id:eqtl-a-ENSG00000141429	Inverse variance weighted	6	0.000129033	0.000202312	0.523609	-0.000267498	0.000525563	1.00013	0.999733	1.00053
CLEC3B	3	45043040	45077563	rWndGp	outcome	ENSG00000163815 || id:eqtl-a-ENSG00000163815	Inverse variance weighted	7	0.000107183	0.000168304	0.524228	-0.000222693	0.00043706	1.00011	0.999777	1.00044
PTGDR2	11	60618413	60623444	GYR6eX	outcome	ENSG00000183134 || id:eqtl-a-ENSG00000183134	Inverse variance weighted	3	-0.000344691	0.000542623	0.525278	-0.00140823	0.00071885	0.999655	0.998593	1.00072
PDE2A	11	72287185	72385635	jMlKP4	outcome	ENSG00000186642 || id:eqtl-a-ENSG00000186642	Inverse variance weighted	7	0.000284957	0.000448722	0.525402	-0.000594539	0.00116445	1.00028	0.999406	1.00117
AKT1	14	105235686	105262088	w8AQgG	outcome	ENSG00000142208 || id:eqtl-a-ENSG00000142208	Inverse variance weighted	4	-0.000171947	0.000272294	0.527731	-0.000705644	0.00036175	0.999828	0.999295	1.00036
LILRA5	19	54818353	54824409	KtN7f2	outcome	ENSG00000187116 || id:eqtl-a-ENSG00000187116	Inverse variance weighted	7	0.000140251	0.000222234	0.527978	-0.000295328	0.000575829	1.00014	0.999705	1.00058
GALK1	17	73747675	73761792	PkKpsW	outcome	ENSG00000108479 || id:eqtl-a-ENSG00000108479	Inverse variance weighted	4	-0.000269004	0.000426527	0.528246	-0.001105	0.000566988	0.999731	0.998896	1.00057
IL4R	16	27324989	27376099	qNqrsa	outcome	ENSG00000077238 || id:eqtl-a-ENSG00000077238	Inverse variance weighted	6	0.000202847	0.000322476	0.529329	-0.000429206	0.0008349	1.0002	0.999571	1.00084
TNFSF4	1	173152873	173176452	WJm4vW	outcome	ENSG00000117586 || id:eqtl-a-ENSG00000117586	Inverse variance weighted	9	0.000179051	0.000284922	0.529729	-0.000379396	0.000737497	1.00018	0.999621	1.00074
GPNMB	7	23275586	23314727	50nEPi	outcome	ENSG00000136235 || id:eqtl-a-ENSG00000136235	Inverse variance weighted	4	-8.36594e-05	0.000133152	0.529808	-0.000344638	0.000177319	0.999916	0.999655	1.00018
IGLV3-12	22	23114317	23115079	omDmez	outcome	ENSG00000211667 || id:eqtl-a-ENSG00000211667	Inverse variance weighted	7	0.000112918	0.000180718	0.532083	-0.00024129	0.000467126	1.00011	0.999759	1.00047
FMO5	1	146646930	146714700	P5CNGM	outcome	ENSG00000131781 || id:eqtl-a-ENSG00000131781	Inverse variance weighted	3	-0.000355501	0.000570841	0.533437	-0.00147435	0.000763347	0.999645	0.998527	1.00076
MAP3K11	11	65365226	65382853	ms24Lc	outcome	ENSG00000173327 || id:eqtl-a-ENSG00000173327	Inverse variance weighted	3	-9.93281e-05	0.000159581	0.533658	-0.000412106	0.00021345	0.999901	0.999588	1.00021
NEK6	9	127019885	127115586	bek2pE	outcome	ENSG00000119408 || id:eqtl-a-ENSG00000119408	Inverse variance weighted	7	-0.000106325	0.000170929	0.533917	-0.000441346	0.000228697	0.999894	0.999559	1.00023
ESR2	14	64550950	64804830	8u7DPa	outcome	ENSG00000140009 || id:eqtl-a-ENSG00000140009	Inverse variance weighted	5	-0.000163352	0.000262846	0.534287	-0.00067853	0.000351825	0.999837	0.999322	1.00035
IGLV10-54	22	22569184	22569660	sFQkpF	outcome	ENSG00000211642 || id:eqtl-a-ENSG00000211642	Inverse variance weighted	8	0.0001147	0.00018522	0.535745	-0.000248332	0.000477732	1.00011	0.999752	1.00048
CELA1	12	51722227	51740463	jWKrIq	outcome	ENSG00000139610 || id:eqtl-a-ENSG00000139610	Inverse variance weighted	5	-9.37437e-05	0.000151598	0.536331	-0.000390876	0.000203389	0.999906	0.999609	1.0002
SNCA	4	90645250	90759466	EXGEyZ	outcome	ENSG00000145335 || id:eqtl-a-ENSG00000145335	Inverse variance weighted	3	-0.00018685	0.000302582	0.536893	-0.00077991	0.00040621	0.999813	0.99922	1.00041
WDR5	9	137000487	137025093	xztOxl	outcome	ENSG00000196363 || id:eqtl-a-ENSG00000196363	Inverse variance weighted	3	0.000319394	0.000519824	0.538933	-0.000699461	0.00133825	1.00032	0.999301	1.00134
PIM1	6	37137979	37143202	YH7sgR	outcome	ENSG00000137193 || id:eqtl-a-ENSG00000137193	Inverse variance weighted	7	0.00020894	0.00034022	0.539129	-0.000457892	0.000875772	1.00021	0.999542	1.00088
NDFIP1	5	141488070	141534005	c8K1vV	outcome	ENSG00000131507 || id:eqtl-a-ENSG00000131507	Inverse variance weighted	8	-0.0001248	0.00020348	0.539659	-0.00052362	0.00027402	0.999875	0.999477	1.00027
SPINT1	15	41136216	41150405	MeR2YJ	outcome	ENSG00000166145 || id:eqtl-a-ENSG00000166145	Inverse variance weighted	3	-0.000500597	0.000816904	0.54001	-0.00210173	0.00110053	0.9995	0.9979	1.0011
FPR3	19	52298416	52329442	pipTVV	outcome	ENSG00000187474 || id:eqtl-a-ENSG00000187474	Inverse variance weighted	11	-0.000101994	0.000167055	0.541501	-0.000429421	0.000225433	0.999898	0.999571	1.00023
CD70	19	6583194	6604114	eg7XE0	outcome	ENSG00000125726 || id:eqtl-a-ENSG00000125726	Inverse variance weighted	6	0.000259068	0.000424646	0.541808	-0.000573237	0.00109137	1.00026	0.999427	1.00109
ABAT	16	8768422	8878432	hiQ00c	outcome	ENSG00000183044 || id:eqtl-a-ENSG00000183044	Inverse variance weighted	19	7.8072e-05	0.000128286	0.542806	-0.000173369	0.000329514	1.00008	0.999827	1.00033
HTR6	1	19991780	20006055	OepFyY	outcome	ENSG00000158748 || id:eqtl-a-ENSG00000158748	Inverse variance weighted	6	0.000182496	0.000301538	0.545034	-0.000408518	0.000773511	1.00018	0.999592	1.00077
IGLV7-46	22	22723982	22724454	zcmgot	outcome	ENSG00000211649 || id:eqtl-a-ENSG00000211649	Inverse variance weighted	4	0.000249717	0.00041422	0.5466	-0.000562153	0.00106159	1.00025	0.999438	1.00106
ADORA3	1	112025970	112106584	hjaf1y	outcome	ENSG00000121933 || id:eqtl-a-ENSG00000121933	Inverse variance weighted	4	-0.000180992	0.000300937	0.547555	-0.000770829	0.000408844	0.999819	0.999229	1.00041
CASP6	4	110609785	110624739	U8J3MP	outcome	ENSG00000138794 || id:eqtl-a-ENSG00000138794	Inverse variance weighted	3	0.000364683	0.000608087	0.548691	-0.000827167	0.00155653	1.00036	0.999173	1.00156
CHRNA2	8	27317279	27337400	6ZSV8Q	outcome	ENSG00000120903 || id:eqtl-a-ENSG00000120903	Inverse variance weighted	5	0.000308126	0.000514271	0.549072	-0.000699845	0.0013161	1.00031	0.9993	1.00132
CD151	11	832843	839831	MTzSve	outcome	ENSG00000177697 || id:eqtl-a-ENSG00000177697	Inverse variance weighted	5	-7.67772e-05	0.000128167	0.549145	-0.000327984	0.00017443	0.999923	0.999672	1.00017
ENG	9	130577291	130617035	cc9qz2	outcome	ENSG00000106991 || id:eqtl-a-ENSG00000106991	Inverse variance weighted	5	0.000207706	0.000347792	0.550365	-0.000473967	0.000889379	1.00021	0.999526	1.00089
CD68	17	7482785	7485429	qKrd3A	outcome	ENSG00000129226 || id:eqtl-a-ENSG00000129226	Inverse variance weighted	6	-0.000162469	0.000272086	0.550426	-0.000695757	0.00037082	0.999838	0.999304	1.00037
DGCR6	22	18893541	18901751	tp6udR	outcome	ENSG00000183628 || id:eqtl-a-ENSG00000183628	Inverse variance weighted	7	0.000118634	0.000199395	0.551865	-0.00027218	0.000509448	1.00012	0.999728	1.00051
IL2RA	10	6052652	6104288	JygddK	outcome	ENSG00000134460 || id:eqtl-a-ENSG00000134460	Inverse variance weighted	11	0.000182445	0.000306887	0.552176	-0.000419053	0.000783942	1.00018	0.999581	1.00078
ICOSLG	21	45642874	45660849	Q3ue7c	outcome	ENSG00000160223 || id:eqtl-a-ENSG00000160223	Inverse variance weighted	8	-0.00016576	0.000279047	0.552499	-0.000712693	0.000381173	0.999834	0.999288	1.00038
MCOLN1	19	7587512	7598895	Qo9wqB	outcome	ENSG00000090674 || id:eqtl-a-ENSG00000090674	Inverse variance weighted	3	-0.000489822	0.000825594	0.552983	-0.00210799	0.00112834	0.99951	0.997894	1.00113
BRD3	9	136895427	136933657	rmJW7C	outcome	ENSG00000169925 || id:eqtl-a-ENSG00000169925	Inverse variance weighted	8	-9.9286e-05	0.000167396	0.5531	-0.000427381	0.000228809	0.999901	0.999573	1.00023
S100A13	1	153591263	153606568	t7chgB	outcome	ENSG00000189171 || id:eqtl-a-ENSG00000189171	Inverse variance weighted	3	0.000148036	0.000250265	0.554175	-0.000342483	0.000638554	1.00015	0.999658	1.00064
LCN8	9	139648838	139652678	Xl2N8p	outcome	ENSG00000204001 || id:eqtl-a-ENSG00000204001	Inverse variance weighted	5	0.000175246	0.000297931	0.556392	-0.000408699	0.000759191	1.00018	0.999591	1.00076
ACP5	19	11685475	11689823	bYm0bg	outcome	ENSG00000102575 || id:eqtl-a-ENSG00000102575	Inverse variance weighted	7	-5.55396e-05	9.49839e-05	0.558732	-0.000241708	0.000130629	0.999944	0.999758	1.00013
NMT1	17	43128978	43186384	YZeASc	outcome	ENSG00000136448 || id:eqtl-a-ENSG00000136448	Inverse variance weighted	4	-0.000330032	0.00056496	0.559107	-0.00143735	0.00077729	0.99967	0.998564	1.00078
GSTO2	10	106028631	106064703	Lsuorb	outcome	ENSG00000065621 || id:eqtl-a-ENSG00000065621	Inverse variance weighted	5	-0.000154105	0.000263999	0.5594	-0.000671544	0.000363334	0.999846	0.999329	1.00036
AURKB	17	8108056	8113918	8E4e08	outcome	ENSG00000178999 || id:eqtl-a-ENSG00000178999	Inverse variance weighted	3	0.000211755	0.000362771	0.559413	-0.000499277	0.000922787	1.00021	0.999501	1.00092
FCGR3B	1	161592986	161601753	0eiO1H	outcome	ENSG00000162747 || id:eqtl-a-ENSG00000162747	Inverse variance weighted	3	-0.000319038	0.000548677	0.560925	-0.00139445	0.000756369	0.999681	0.998607	1.00076
SIDT2	11	117049449	117068160	xsivd2	outcome	ENSG00000149577 || id:eqtl-a-ENSG00000149577	Inverse variance weighted	4	7.11526e-05	0.000122669	0.56189	-0.000169279	0.000311584	1.00007	0.999831	1.00031
CPAMD8	19	17003758	17137625	sI4mim	outcome	ENSG00000160111 || id:eqtl-a-ENSG00000160111	Inverse variance weighted	10	-0.00021187	0.000365864	0.562526	-0.000928962	0.000505223	0.999788	0.999071	1.00051
CD47	3	107762145	107809872	tdXHLx	outcome	ENSG00000196776 || id:eqtl-a-ENSG00000196776	Inverse variance weighted	9	-8.25613e-05	0.000142991	0.563676	-0.000362823	0.000197701	0.999917	0.999637	1.0002
CHST8	19	34112861	34264414	yrhtf1	outcome	ENSG00000124302 || id:eqtl-a-ENSG00000124302	Inverse variance weighted	4	-0.000314856	0.000546885	0.564801	-0.00138675	0.000757039	0.999685	0.998614	1.00076
DHRS3	1	12627939	12677737	yeEphQ	outcome	ENSG00000162496 || id:eqtl-a-ENSG00000162496	Inverse variance weighted	5	-0.000269532	0.000468184	0.56482	-0.00118717	0.000648108	0.999731	0.998814	1.00065
ATP1B2	17	7549945	7561086	Oldx6j	outcome	ENSG00000129244 || id:eqtl-a-ENSG00000129244	Inverse variance weighted	5	0.000254663	0.000443961	0.566228	-0.0006155	0.00112483	1.00025	0.999385	1.00113
PSMB3	17	36908989	36920484	LTmI9n	outcome	ENSG00000108294 || id:eqtl-a-ENSG00000108294	Inverse variance weighted	8	-0.000128379	0.000224538	0.567493	-0.000568474	0.000311716	0.999872	0.999432	1.00031
ADCK3	1	227085237	227175246	3x8RRm	outcome	ENSG00000163050 || id:eqtl-a-ENSG00000163050	Inverse variance weighted	5	0.000138809	0.000242781	0.567494	-0.000337041	0.000614659	1.00014	0.999663	1.00061
ADAM12	10	127700950	128077024	i7zWJx	outcome	ENSG00000148848 || id:eqtl-a-ENSG00000148848	Inverse variance weighted	8	-0.000233401	0.000411041	0.570151	-0.00103904	0.000572239	0.999767	0.998961	1.00057
CRISP2	6	49660073	49681274	BaZoU1	outcome	ENSG00000124490 || id:eqtl-a-ENSG00000124490	Inverse variance weighted	3	0.000241924	0.000427156	0.57115	-0.000595302	0.00107915	1.00024	0.999405	1.00108
SLC27A1	19	17579578	17616977	WRGCoY	outcome	ENSG00000130304 || id:eqtl-a-ENSG00000130304	Inverse variance weighted	4	-0.000247311	0.000436761	0.571232	-0.00110336	0.000608741	0.999753	0.998897	1.00061
PSEN1	14	73603126	73690399	t5pDa8	outcome	ENSG00000080815 || id:eqtl-a-ENSG00000080815	Inverse variance weighted	4	-0.000122922	0.000218927	0.574472	-0.000552018	0.000306174	0.999877	0.999448	1.00031
BTN3A2	6	26365387	26378546	nNlT3U	outcome	ENSG00000186470 || id:eqtl-a-ENSG00000186470	Inverse variance weighted	8	-3.99839e-05	7.13042e-05	0.574967	-0.00017974	9.97722e-05	0.99996	0.99982	1.0001
HSD17B14	19	49316274	49339935	j7ZoVQ	outcome	ENSG00000087076 || id:eqtl-a-ENSG00000087076	Inverse variance weighted	10	0.000162777	0.000290631	0.575423	-0.000406858	0.000732413	1.00016	0.999593	1.00073
C3AR1	12	8210898	8219067	93SPG0	outcome	ENSG00000171860 || id:eqtl-a-ENSG00000171860	Inverse variance weighted	9	5.99066e-05	0.000107018	0.575628	-0.000149848	0.000269661	1.00006	0.99985	1.00027
AOAH	7	36552456	36764154	h0Vbhz	outcome	ENSG00000136250 || id:eqtl-a-ENSG00000136250	Inverse variance weighted	19	4.2669e-05	7.62723e-05	0.575868	-0.000106825	0.000192163	1.00004	0.999893	1.00019
ALDH16A1	19	49956426	49974305	MPN1PI	outcome	ENSG00000161618 || id:eqtl-a-ENSG00000161618	Inverse variance weighted	5	0.000174831	0.000312532	0.575889	-0.000437732	0.000787393	1.00017	0.999562	1.00079
HSP90AA1	14	102547075	102606036	FMTxJY	outcome	ENSG00000080824 || id:eqtl-a-ENSG00000080824	Inverse variance weighted	3	-0.000246342	0.000440896	0.576345	-0.0011105	0.000617814	0.999754	0.99889	1.00062
PSMG3	7	1606966	1610641	lJWZJi	outcome	ENSG00000157778 || id:eqtl-a-ENSG00000157778	Inverse variance weighted	3	-0.00022401	0.000401067	0.576479	-0.0010101	0.000562082	0.999776	0.99899	1.00056
PTK2	8	141667999	142012315	tVVHVD	outcome	ENSG00000169398 || id:eqtl-a-ENSG00000169398	Inverse variance weighted	12	0.000113983	0.000204736	0.57771	-0.000287299	0.000515265	1.00011	0.999713	1.00052
PINK1	1	20959948	20978004	vL8dyZ	outcome	ENSG00000158828 || id:eqtl-a-ENSG00000158828	Inverse variance weighted	9	-8.83762e-05	0.000158931	0.578165	-0.000399881	0.000223128	0.999912	0.9996	1.00022
KLHL35	11	75133438	75141674	mRUF5U	outcome	ENSG00000149243 || id:eqtl-a-ENSG00000149243	Inverse variance weighted	6	9.38695e-05	0.000168864	0.578287	-0.000237103	0.000424842	1.00009	0.999763	1.00042
CCR1	3	46243200	46249887	jz8Qkp	outcome	ENSG00000163823 || id:eqtl-a-ENSG00000163823	Inverse variance weighted	3	6.6441e-05	0.000119618	0.578591	-0.00016801	0.000300892	1.00007	0.999832	1.0003
PTPRS	19	5158506	5340814	vnJ0GX	outcome	ENSG00000105426 || id:eqtl-a-ENSG00000105426	Inverse variance weighted	3	0.000431646	0.000777479	0.578766	-0.00109221	0.0019555	1.00043	0.998908	1.00196
AKR1C1	10	4934796	5025475	s8HliK	outcome	ENSG00000187134 || id:eqtl-a-ENSG00000187134	Inverse variance weighted	4	-0.000359922	0.000652061	0.580965	-0.00163796	0.000918118	0.99964	0.998363	1.00092
CR1	1	207669492	207813992	hqpidD	outcome	ENSG00000203710 || id:eqtl-a-ENSG00000203710	Inverse variance weighted	3	-0.000403682	0.000733483	0.58207	-0.00184131	0.00103394	0.999596	0.99816	1.00103
CD164	6	109687717	109703762	9LMhla	outcome	ENSG00000135535 || id:eqtl-a-ENSG00000135535	Inverse variance weighted	3	0.000190484	0.00034663	0.582641	-0.000488911	0.000869878	1.00019	0.999511	1.00087
CDC42	1	22379120	22419437	z1gYxk	outcome	ENSG00000070831 || id:eqtl-a-ENSG00000070831	Inverse variance weighted	8	-7.64697e-05	0.000139296	0.583023	-0.000349489	0.00019655	0.999924	0.999651	1.0002
ITGA1	5	52083730	52255040	nHoqCH	outcome	ENSG00000213949 || id:eqtl-a-ENSG00000213949	Inverse variance weighted	8	-0.000126698	0.00023086	0.583137	-0.000579183	0.000325787	0.999873	0.999421	1.00033
APOBEC3G	22	39436924	39483748	76pa7B	outcome	ENSG00000239713 || id:eqtl-a-ENSG00000239713	Inverse variance weighted	10	-0.000177354	0.000323594	0.58364	-0.000811599	0.000456891	0.999823	0.999189	1.00046
DST	6	56322785	56819426	SvLuPo	outcome	ENSG00000151914 || id:eqtl-a-ENSG00000151914	Inverse variance weighted	5	0.000483817	0.000885777	0.584924	-0.00125231	0.00221994	1.00048	0.998748	1.00222
BACE2	21	42539728	42654445	44xTZ5	outcome	ENSG00000182240 || id:eqtl-a-ENSG00000182240	Inverse variance weighted	12	-0.000133493	0.000244494	0.585067	-0.000612702	0.000345715	0.999867	0.999387	1.00035
WNT11	11	75897369	75921780	T09DfU	outcome	ENSG00000085741 || id:eqtl-a-ENSG00000085741	Inverse variance weighted	9	-0.00015403	0.000283253	0.586585	-0.000709206	0.000401145	0.999846	0.999291	1.0004
SELL	1	169659808	169680839	rbYeX7	outcome	ENSG00000188404 || id:eqtl-a-ENSG00000188404	Inverse variance weighted	5	7.06567e-05	0.000130319	0.587692	-0.000184768	0.000326082	1.00007	0.999815	1.00033
KBTBD11	8	1922044	1955102	3fTjNN	outcome	ENSG00000176595 || id:eqtl-a-ENSG00000176595	Inverse variance weighted	25	-9.93237e-05	0.000183497	0.588313	-0.000458978	0.00026033	0.999901	0.999541	1.00026
ANKK1	11	113258513	113271140	0jn0vO	outcome	ENSG00000170209 || id:eqtl-a-ENSG00000170209	Inverse variance weighted	3	0.000207017	0.000382947	0.588791	-0.000543559	0.000957592	1.00021	0.999457	1.00096
CYP26B1	2	72356367	72375167	0NyCEr	outcome	ENSG00000003137 || id:eqtl-a-ENSG00000003137	Inverse variance weighted	3	-0.000103819	0.000192373	0.58942	-0.000480869	0.000273231	0.999896	0.999519	1.00027
SIGMAR1	9	34634719	34637806	ajsjCe	outcome	ENSG00000147955 || id:eqtl-a-ENSG00000147955	Inverse variance weighted	3	-0.000266865	0.00049506	0.589848	-0.00123718	0.000703453	0.999733	0.998764	1.0007
MUC1	1	155158300	155162707	Ryo1KK	outcome	ENSG00000185499 || id:eqtl-a-ENSG00000185499	Inverse variance weighted	3	0.000381447	0.000708486	0.590302	-0.00100718	0.00177008	1.00038	0.998993	1.00177
SMAD3	15	67356101	67487533	bwXPx5	outcome	ENSG00000166949 || id:eqtl-a-ENSG00000166949	Inverse variance weighted	5	0.00028815	0.000535902	0.59079	-0.000762218	0.00133852	1.00029	0.999238	1.00134
CSF1R	5	149432854	149492935	u3bN5p	outcome	ENSG00000182578 || id:eqtl-a-ENSG00000182578	Inverse variance weighted	13	9.28365e-05	0.000172898	0.591307	-0.000246044	0.000431717	1.00009	0.999754	1.00043
DCLK2	4	150999426	151178609	liyTOq	outcome	ENSG00000170390 || id:eqtl-a-ENSG00000170390	Inverse variance weighted	9	7.56758e-05	0.000141408	0.592539	-0.000201483	0.000352835	1.00008	0.999799	1.00035
TFRC	3	195754054	195809060	FIBGdu	outcome	ENSG00000072274 || id:eqtl-a-ENSG00000072274	Inverse variance weighted	8	0.000186681	0.000349311	0.593046	-0.000497968	0.000871331	1.00019	0.999502	1.00087
ENGASE	17	77071021	77084681	JqFj0q	outcome	ENSG00000167280 || id:eqtl-a-ENSG00000167280	Inverse variance weighted	7	0.000236737	0.000443249	0.593275	-0.00063203	0.0011055	1.00024	0.999368	1.00111
CD244	1	160799950	160832692	G48Env	outcome	ENSG00000122223 || id:eqtl-a-ENSG00000122223	Inverse variance weighted	8	0.000102655	0.000192253	0.593372	-0.000274161	0.00047947	1.0001	0.999726	1.00048
ADAMTS5	21	28290231	28338832	FPXGjM	outcome	ENSG00000154736 || id:eqtl-a-ENSG00000154736	Inverse variance weighted	4	0.000316728	0.000594814	0.594392	-0.000849108	0.00148256	1.00032	0.999151	1.00148
C10orf54	10	73507316	73533255	FtK8by	outcome	ENSG00000107738 || id:eqtl-a-ENSG00000107738	Inverse variance weighted	5	0.000297402	0.000559022	0.594723	-0.00079828	0.00139308	1.0003	0.999202	1.00139
CD40	20	44746911	44758502	CVmfl6	outcome	ENSG00000101017 || id:eqtl-a-ENSG00000101017	Inverse variance weighted	8	-0.000124471	0.000234305	0.595255	-0.00058371	0.000334767	0.999876	0.999416	1.00033
TRPC3	4	122800182	122872909	y4xch8	outcome	ENSG00000138741 || id:eqtl-a-ENSG00000138741	Inverse variance weighted	5	0.000227468	0.000430907	0.597582	-0.000617109	0.00107204	1.00023	0.999383	1.00107
NEK1	4	170314426	170533780	uDR5u9	outcome	ENSG00000137601 || id:eqtl-a-ENSG00000137601	Inverse variance weighted	3	-0.000134971	0.000256164	0.598268	-0.000637052	0.00036711	0.999865	0.999363	1.00037
CD59	11	33719807	33757991	6C36pr	outcome	ENSG00000085063 || id:eqtl-a-ENSG00000085063	Inverse variance weighted	7	6.44826e-05	0.000122405	0.598334	-0.000175431	0.000304396	1.00006	0.999825	1.0003
LTBR	12	6484211	6500733	NetZOe	outcome	ENSG00000111321 || id:eqtl-a-ENSG00000111321	Inverse variance weighted	6	-0.000142357	0.00027034	0.598482	-0.000672223	0.00038751	0.999858	0.999328	1.00039
CCR6	6	167525295	167553184	gp5sXn	outcome	ENSG00000112486 || id:eqtl-a-ENSG00000112486	Inverse variance weighted	6	0.000154667	0.000295773	0.601027	-0.000425049	0.000734383	1.00015	0.999575	1.00073
SLC5A11	16	24857162	24922949	NT2HZm	outcome	ENSG00000158865 || id:eqtl-a-ENSG00000158865	Inverse variance weighted	10	6.58679e-05	0.000126045	0.601269	-0.00018118	0.000312915	1.00007	0.999819	1.00031
ACACB	12	109554400	109706031	LsYRIn	outcome	ENSG00000076555 || id:eqtl-a-ENSG00000076555	Inverse variance weighted	9	-6.39641e-05	0.000122486	0.601521	-0.000304037	0.000176109	0.999936	0.999696	1.00018
ADAMDEC1	8	24241798	24263526	YNiODI	outcome	ENSG00000134028 || id:eqtl-a-ENSG00000134028	Inverse variance weighted	4	-0.000156838	0.000300493	0.601714	-0.000745804	0.000432127	0.999843	0.999254	1.00043
GCK	7	44183872	44237769	eBT1Tq	outcome	ENSG00000106633 || id:eqtl-a-ENSG00000106633	Inverse variance weighted	3	0.00032056	0.000616375	0.603012	-0.000887534	0.00152865	1.00032	0.999113	1.00153
IGLV4-60	22	22516592	22517074	VgefSG	outcome	ENSG00000211639 || id:eqtl-a-ENSG00000211639	Inverse variance weighted	10	8.04583e-05	0.000154784	0.603195	-0.000222918	0.000383834	1.00008	0.999777	1.00038
CD226	18	67498394	67629039	k0EHUY	outcome	ENSG00000150637 || id:eqtl-a-ENSG00000150637	Inverse variance weighted	7	-8.09197e-05	0.000156251	0.604541	-0.000387172	0.000225333	0.999919	0.999613	1.00023
PKD2	4	88928820	88998929	V7wv3s	outcome	ENSG00000118762 || id:eqtl-a-ENSG00000118762	Inverse variance weighted	7	0.000230533	0.000446582	0.605703	-0.000644768	0.00110583	1.00023	0.999355	1.00111
DDOST	1	20978270	20988000	Sxof9u	outcome	ENSG00000244038 || id:eqtl-a-ENSG00000244038	Inverse variance weighted	10	0.000139828	0.000271627	0.606706	-0.000392561	0.000672218	1.00014	0.999608	1.00067
YWHAG	7	75956116	75988348	34P4qU	outcome	ENSG00000170027 || id:eqtl-a-ENSG00000170027	Inverse variance weighted	3	0.000128118	0.000250176	0.608572	-0.000362226	0.000618463	1.00013	0.999638	1.00062
VAMP1	12	6571403	6580153	xh82Up	outcome	ENSG00000139190 || id:eqtl-a-ENSG00000139190	Inverse variance weighted	10	5.89603e-05	0.000115485	0.60967	-0.000167391	0.000285311	1.00006	0.999833	1.00029
TSPO	22	43547520	43559248	lj0asW	outcome	ENSG00000100300 || id:eqtl-a-ENSG00000100300	Inverse variance weighted	4	0.000114337	0.000224254	0.610153	-0.000325201	0.000553876	1.00011	0.999675	1.00055
DAGLA	11	61447905	61514473	Be4dwe	outcome	ENSG00000134780 || id:eqtl-a-ENSG00000134780	Inverse variance weighted	3	-0.000304878	0.000598342	0.610375	-0.00147763	0.000867873	0.999695	0.998523	1.00087
BPI	20	36888551	36965907	g1aDP5	outcome	ENSG00000101425 || id:eqtl-a-ENSG00000101425	Inverse variance weighted	8	9.11698e-05	0.000179737	0.611987	-0.000261115	0.000443454	1.00009	0.999739	1.00044
PLTP	20	44527399	44540794	VjM3c2	outcome	ENSG00000100979 || id:eqtl-a-ENSG00000100979	Inverse variance weighted	3	0.000109633	0.000216223	0.612129	-0.000314165	0.000533431	1.00011	0.999686	1.00053
TRIB3	20	361261	378203	CvVHrt	outcome	ENSG00000101255 || id:eqtl-a-ENSG00000101255	Inverse variance weighted	13	-8.04681e-05	0.000158708	0.612141	-0.000391536	0.000230599	0.99992	0.999609	1.00023
SEMA4B	15	90703836	90772911	Og4LrT	outcome	ENSG00000185033 || id:eqtl-a-ENSG00000185033	Inverse variance weighted	12	0.00010685	0.000210792	0.612228	-0.000306303	0.000520002	1.00011	0.999694	1.00052
NT5E	6	86159809	86205500	UtrTpY	outcome	ENSG00000135318 || id:eqtl-a-ENSG00000135318	Inverse variance weighted	5	-9.17398e-05	0.000181303	0.612855	-0.000447094	0.000263615	0.999908	0.999553	1.00026
KBTBD8	3	67048727	67061634	YizaUS	outcome	ENSG00000163376 || id:eqtl-a-ENSG00000163376	Inverse variance weighted	3	0.00033948	0.000672878	0.613897	-0.000979362	0.00165832	1.00034	0.999021	1.00166
SIGLEC5	19	52114781	52150151	GWmnON	outcome	ENSG00000105501 || id:eqtl-a-ENSG00000105501	Inverse variance weighted	14	8.40894e-05	0.000169434	0.619686	-0.000248002	0.000416181	1.00008	0.999752	1.00042
CSNK1E	22	38686697	38794527	VPcoMK	outcome	ENSG00000213923 || id:eqtl-a-ENSG00000213923	Inverse variance weighted	4	0.000196784	0.00039652	0.619699	-0.000580395	0.000973964	1.0002	0.99942	1.00097
CAMK2D	4	114372188	114683083	4HRdvG	outcome	ENSG00000145349 || id:eqtl-a-ENSG00000145349	Inverse variance weighted	8	-0.000118401	0.000239526	0.621085	-0.000587872	0.00035107	0.999882	0.999412	1.00035
PPP3CA	4	101944566	102269435	tckvNs	outcome	ENSG00000138814 || id:eqtl-a-ENSG00000138814	Inverse variance weighted	7	0.00014541	0.000295144	0.622243	-0.000433073	0.000723893	1.00015	0.999567	1.00072
HBEGF	5	139712428	139726216	obQfNc	outcome	ENSG00000113070 || id:eqtl-a-ENSG00000113070	Inverse variance weighted	3	-0.000295183	0.000599213	0.622283	-0.00146964	0.000879275	0.999705	0.998531	1.00088
TIMP2	17	76849059	76921469	OGAeWT	outcome	ENSG00000035862 || id:eqtl-a-ENSG00000035862	Inverse variance weighted	6	0.000114735	0.000233635	0.623367	-0.00034319	0.00057266	1.00011	0.999657	1.00057
SLC6A6	3	14444076	14530857	qYrpHC	outcome	ENSG00000131389 || id:eqtl-a-ENSG00000131389	Inverse variance weighted	9	-0.000137111	0.000279286	0.623472	-0.000684511	0.000410289	0.999863	0.999316	1.00041
LAMC1	1	182992595	183114727	o9Oquu	outcome	ENSG00000135862 || id:eqtl-a-ENSG00000135862	Inverse variance weighted	4	-4.47001e-05	9.14966e-05	0.625164	-0.000224034	0.000134633	0.999955	0.999776	1.00013
CNGA1	4	47937994	48018689	ftu0qt	outcome	ENSG00000198515 || id:eqtl-a-ENSG00000198515	Inverse variance weighted	4	-0.000168952	0.00034667	0.626006	-0.000848425	0.000510521	0.999831	0.999152	1.00051
ALOX15	17	4534197	4545589	9ZRtom	outcome	ENSG00000161905 || id:eqtl-a-ENSG00000161905	Inverse variance weighted	8	0.000113867	0.000234246	0.626897	-0.000345255	0.000572989	1.00011	0.999655	1.00057
DPP9	19	4675236	4724685	qtO3jO	outcome	ENSG00000142002 || id:eqtl-a-ENSG00000142002	Inverse variance weighted	6	0.000155134	0.000319206	0.626968	-0.00047051	0.000780777	1.00016	0.99953	1.00078
MGP	12	15034115	15038860	Eh3b6B	outcome	ENSG00000111341 || id:eqtl-a-ENSG00000111341	Inverse variance weighted	4	-0.000122997	0.000253664	0.627762	-0.000620178	0.000374185	0.999877	0.99938	1.00037
ERAP1	5	96096521	96143803	quZL1V	outcome	ENSG00000164307 || id:eqtl-a-ENSG00000164307	Inverse variance weighted	8	0.000128672	0.000265374	0.627769	-0.000391461	0.000648804	1.00013	0.999609	1.00065
RORA	15	60780483	61521518	jVGBj6	outcome	ENSG00000069667 || id:eqtl-a-ENSG00000069667	Inverse variance weighted	4	0.000384437	0.000793922	0.628226	-0.00117165	0.00194052	1.00038	0.998829	1.00194
PARP2	14	20811741	20826064	duGMUs	outcome	ENSG00000129484 || id:eqtl-a-ENSG00000129484	Inverse variance weighted	3	0.000473256	0.000978358	0.628581	-0.00144433	0.00239084	1.00047	0.998557	1.00239
FGFR4	5	176513887	176525145	DVxriU	outcome	ENSG00000160867 || id:eqtl-a-ENSG00000160867	Inverse variance weighted	3	-0.000268638	0.000556084	0.629033	-0.00135856	0.000821287	0.999731	0.998642	1.00082
QDPR	4	17461884	17513857	b1G7xd	outcome	ENSG00000151552 || id:eqtl-a-ENSG00000151552	Inverse variance weighted	17	3.74921e-05	7.76991e-05	0.62943	-0.000114798	0.000189782	1.00004	0.999885	1.00019
SIRPB1	20	1544167	1600707	PvSYcv	outcome	ENSG00000101307 || id:eqtl-a-ENSG00000101307	Inverse variance weighted	13	4.07613e-05	8.45159e-05	0.629599	-0.00012489	0.000206412	1.00004	0.999875	1.00021
HTRA1	10	124221041	124274424	Srxb4F	outcome	ENSG00000166033 || id:eqtl-a-ENSG00000166033	Inverse variance weighted	5	-0.000129491	0.000269522	0.63091	-0.000657754	0.000398772	0.999871	0.999342	1.0004
RSPO4	20	939095	982907	dYKvXD	outcome	ENSG00000101282 || id:eqtl-a-ENSG00000101282	Inverse variance weighted	3	-0.000301749	0.000633398	0.633792	-0.00154321	0.000939711	0.999698	0.998458	1.00094
DDO	6	110712974	110736765	wun7oW	outcome	ENSG00000203797 || id:eqtl-a-ENSG00000203797	Inverse variance weighted	11	6.91971e-05	0.000145487	0.634342	-0.000215957	0.000354351	1.00007	0.999784	1.00035
NELL2	12	44902058	45315631	TYIlub	outcome	ENSG00000184613 || id:eqtl-a-ENSG00000184613	Inverse variance weighted	5	0.000118142	0.000249378	0.635679	-0.000370638	0.000606923	1.00012	0.999629	1.00061
PSAP	10	73576055	73611126	tBeVE1	outcome	ENSG00000197746 || id:eqtl-a-ENSG00000197746	Inverse variance weighted	5	-0.000316269	0.000667953	0.635863	-0.00162546	0.000992919	0.999684	0.998376	1.00099
CDK14	7	90095738	90839905	lBmOuu	outcome	ENSG00000058091 || id:eqtl-a-ENSG00000058091	Inverse variance weighted	3	0.000349158	0.000737731	0.636009	-0.0010968	0.00179511	1.00035	0.998904	1.0018
CD8A	2	87011729	87035519	MNdp0t	outcome	ENSG00000153563 || id:eqtl-a-ENSG00000153563	Inverse variance weighted	3	0.000195192	0.000415543	0.63855	-0.000619273	0.00100966	1.0002	0.999381	1.00101
SLC22A1	6	160542821	160579750	I7WA9M	outcome	ENSG00000175003 || id:eqtl-a-ENSG00000175003	Inverse variance weighted	5	0.000178773	0.000381212	0.639099	-0.000568402	0.000925947	1.00018	0.999432	1.00093
CR2	1	207627575	207663240	yoT9pB	outcome	ENSG00000117322 || id:eqtl-a-ENSG00000117322	Inverse variance weighted	3	-0.000254418	0.000544615	0.640391	-0.00132186	0.000813027	0.999746	0.998679	1.00081
FKBP1B	2	24272571	24286551	1UCRqx	outcome	ENSG00000119782 || id:eqtl-a-ENSG00000119782	Inverse variance weighted	3	0.000326601	0.000702412	0.641953	-0.00105013	0.00170333	1.00033	0.99895	1.0017
GDF15	19	18485541	18499986	YSazD5	outcome	ENSG00000130513 || id:eqtl-a-ENSG00000130513	Inverse variance weighted	4	-0.000203367	0.000437889	0.642342	-0.00106163	0.000654895	0.999797	0.998939	1.00066
CTSA	20	44518783	44527459	0qUW63	outcome	ENSG00000064601 || id:eqtl-a-ENSG00000064601	Inverse variance weighted	3	0.000244752	0.000527152	0.642439	-0.000788466	0.00127797	1.00024	0.999212	1.00128
HLA-B	6	31321649	31324965	iQ00AF	outcome	ENSG00000234745 || id:eqtl-a-ENSG00000234745	Inverse variance weighted	31	-3.96449e-05	8.66017e-05	0.647107	-0.000209384	0.000130094	0.99996	0.999791	1.00013
LACTB	15	63413999	63434260	kl6rxX	outcome	ENSG00000103642 || id:eqtl-a-ENSG00000103642	Inverse variance weighted	5	0.000193143	0.000421951	0.647141	-0.000633882	0.00102017	1.00019	0.999366	1.00102
LAMA5	20	60883011	60942368	myV51j	outcome	ENSG00000130702 || id:eqtl-a-ENSG00000130702	Inverse variance weighted	4	0.000120171	0.000262846	0.647534	-0.000395007	0.000635349	1.00012	0.999605	1.00064
TMIGD2	19	4292229	4302428	jwftlE	outcome	ENSG00000167664 || id:eqtl-a-ENSG00000167664	Inverse variance weighted	3	0.000222047	0.000487824	0.648981	-0.000734088	0.00117818	1.00022	0.999266	1.00118
SLC22A18	11	2920951	2946476	J8YvHF	outcome	ENSG00000110628 || id:eqtl-a-ENSG00000110628	Inverse variance weighted	12	7.36466e-05	0.000162618	0.650634	-0.000245084	0.000392377	1.00007	0.999755	1.00039
TUBE1	6	112391980	112408732	VCkgRt	outcome	ENSG00000074935 || id:eqtl-a-ENSG00000074935	Inverse variance weighted	5	-0.000281704	0.000622242	0.650747	-0.0015013	0.000937891	0.999718	0.9985	1.00094
ADA	20	43248163	43280874	WRtQfj	outcome	ENSG00000196839 || id:eqtl-a-ENSG00000196839	Inverse variance weighted	3	-0.000239482	0.000529154	0.650855	-0.00127662	0.00079766	0.999761	0.998724	1.0008
VSTM1	19	54544079	54567207	cPgksd	outcome	ENSG00000189068 || id:eqtl-a-ENSG00000189068	Inverse variance weighted	16	-3.95009e-05	8.74631e-05	0.651536	-0.000210929	0.000131927	0.99996	0.999789	1.00013
COL6A1	21	47401651	47424964	00IZhm	outcome	ENSG00000142156 || id:eqtl-a-ENSG00000142156	Inverse variance weighted	14	8.9831e-05	0.000200056	0.65341	-0.000302279	0.000481941	1.00009	0.999698	1.00048
FCER2	19	7753644	7767032	8Yazsz	outcome	ENSG00000104921 || id:eqtl-a-ENSG00000104921	Inverse variance weighted	8	-0.000119264	0.000265823	0.653678	-0.000640277	0.00040175	0.999881	0.99936	1.0004
VSIG2	11	124617368	124622134	ovO4Yo	outcome	ENSG00000019102 || id:eqtl-a-ENSG00000019102	Inverse variance weighted	3	0.000337781	0.000753382	0.653899	-0.00113885	0.00181441	1.00034	0.998862	1.00182
CCNA2	4	122737599	122745087	xBFnVQ	outcome	ENSG00000145386 || id:eqtl-a-ENSG00000145386	Inverse variance weighted	3	-0.000272248	0.000607511	0.654055	-0.00146297	0.000918474	0.999728	0.998538	1.00092
DRD4	11	637293	640706	niZJNL	outcome	ENSG00000069696 || id:eqtl-a-ENSG00000069696	Inverse variance weighted	4	-0.000254945	0.000570302	0.65485	-0.00137274	0.000862847	0.999745	0.998628	1.00086
F2R	5	76011868	76031606	i4lapu	outcome	ENSG00000181104 || id:eqtl-a-ENSG00000181104	Inverse variance weighted	9	7.26869e-05	0.00016346	0.656553	-0.000247695	0.000393068	1.00007	0.999752	1.00039
GNPTG	16	1401924	1413352	i1aqz5	outcome	ENSG00000090581 || id:eqtl-a-ENSG00000090581	Inverse variance weighted	6	0.00016859	0.000379164	0.656584	-0.000574572	0.000911752	1.00017	0.999426	1.00091
MAN2B1	19	12757325	12777556	yViGcY	outcome	ENSG00000104774 || id:eqtl-a-ENSG00000104774	Inverse variance weighted	6	-8.89282e-05	0.000200785	0.657837	-0.000482467	0.000304611	0.999911	0.999518	1.0003
SSR1	6	7268539	7347679	BAWJoa	outcome	ENSG00000124783 || id:eqtl-a-ENSG00000124783	Inverse variance weighted	9	-0.00012267	0.000278966	0.660134	-0.000669444	0.000424105	0.999877	0.999331	1.00042
SCD5	4	83550692	83720010	fM26RD	outcome	ENSG00000145284 || id:eqtl-a-ENSG00000145284	Inverse variance weighted	4	0.000100537	0.00022869	0.660212	-0.000347696	0.00054877	1.0001	0.999652	1.00055
SRPK1	6	35800743	35889119	vg9nMF	outcome	ENSG00000096063 || id:eqtl-a-ENSG00000096063	Inverse variance weighted	10	-6.00497e-05	0.000136653	0.660349	-0.000327891	0.000207791	0.99994	0.999672	1.00021
MME	3	154741913	154901497	teDmv2	outcome	ENSG00000196549 || id:eqtl-a-ENSG00000196549	Inverse variance weighted	5	0.000160903	0.000367241	0.661285	-0.00055889	0.000880696	1.00016	0.999441	1.00088
NPC1	18	21086148	21166862	zvsWpK	outcome	ENSG00000141458 || id:eqtl-a-ENSG00000141458	Inverse variance weighted	3	0.000157854	0.000360625	0.661587	-0.000548971	0.00086468	1.00016	0.999451	1.00087
CST7	20	24929866	24940564	SqN6GF	outcome	ENSG00000077984 || id:eqtl-a-ENSG00000077984	Inverse variance weighted	6	0.000100566	0.000230428	0.662523	-0.000351073	0.000552206	1.0001	0.999649	1.00055
LSS	21	47608055	47648738	Gvno4m	outcome	ENSG00000160285 || id:eqtl-a-ENSG00000160285	Inverse variance weighted	5	0.00011278	0.000259004	0.663245	-0.000394868	0.000620428	1.00011	0.999605	1.00062
CHST13	3	126243126	126262134	sIHpqX	outcome	ENSG00000180767 || id:eqtl-a-ENSG00000180767	Inverse variance weighted	7	-3.1399e-05	7.21428e-05	0.663393	-0.000172799	0.000110001	0.999969	0.999827	1.00011
MDM2	12	69201956	69239214	pCu3v7	outcome	ENSG00000135679 || id:eqtl-a-ENSG00000135679	Inverse variance weighted	7	7.46983e-05	0.000172436	0.664873	-0.000263275	0.000412672	1.00007	0.999737	1.00041
HRAS	11	532242	537287	Jj0Ypp	outcome	ENSG00000174775 || id:eqtl-a-ENSG00000174775	Inverse variance weighted	5	-0.000118185	0.000275282	0.667689	-0.000657738	0.000421369	0.999882	0.999342	1.00042
CD86	3	121774213	121839983	CX9KLu	outcome	ENSG00000114013 || id:eqtl-a-ENSG00000114013	Inverse variance weighted	7	-0.000171345	0.000400167	0.668517	-0.000955672	0.000612982	0.999829	0.999045	1.00061
PRKCE	2	45878484	46415129	cIcmGs	outcome	ENSG00000171132 || id:eqtl-a-ENSG00000171132	Inverse variance weighted	5	-0.000244404	0.000574667	0.670621	-0.00137075	0.000881944	0.999756	0.99863	1.00088
LMAN1	18	56995055	57027194	Drw6sS	outcome	ENSG00000074695 || id:eqtl-a-ENSG00000074695	Inverse variance weighted	8	-6.04162e-05	0.000143995	0.674798	-0.000342646	0.000221814	0.99994	0.999657	1.00022
DNMT1	19	10244021	10341962	dLUAQQ	outcome	ENSG00000130816 || id:eqtl-a-ENSG00000130816	Inverse variance weighted	5	-0.000150659	0.00035909	0.674809	-0.000854475	0.000553157	0.999849	0.999146	1.00055
VDR	12	48235320	48336831	gCBZjr	outcome	ENSG00000111424 || id:eqtl-a-ENSG00000111424	Inverse variance weighted	11	0.000113118	0.000269708	0.674919	-0.000415511	0.000641746	1.00011	0.999585	1.00064
IL7R	5	35852797	35879705	BoksE9	outcome	ENSG00000168685 || id:eqtl-a-ENSG00000168685	Inverse variance weighted	5	-8.81774e-05	0.000210386	0.675128	-0.000500535	0.00032418	0.999912	0.9995	1.00032
PRKD3	2	37477645	37551951	ZtXNS5	outcome	ENSG00000115825 || id:eqtl-a-ENSG00000115825	Inverse variance weighted	4	6.66292e-05	0.000159151	0.675468	-0.000245306	0.000378565	1.00007	0.999755	1.00038
PVR	19	45147098	45166850	V3p8Vf	outcome	ENSG00000073008 || id:eqtl-a-ENSG00000073008	Inverse variance weighted	6	-0.000181143	0.000436326	0.678029	-0.00103634	0.000674056	0.999819	0.998964	1.00067
BTN3A1	6	26402465	26415444	6UKkaT	outcome	ENSG00000026950 || id:eqtl-a-ENSG00000026950	Inverse variance weighted	5	-5.65373e-05	0.000136336	0.678368	-0.000323756	0.000210681	0.999943	0.999676	1.00021
SIRPG	20	1609798	1638425	f7ecOf	outcome	ENSG00000089012 || id:eqtl-a-ENSG00000089012	Inverse variance weighted	7	-8.09913e-05	0.000195526	0.678711	-0.000464222	0.000302239	0.999919	0.999536	1.0003
GNS	12	65107225	65153227	aJAIIs	outcome	ENSG00000135677 || id:eqtl-a-ENSG00000135677	Inverse variance weighted	3	0.000228898	0.000554802	0.679918	-0.000858514	0.00131631	1.00023	0.999142	1.00132
ITGB3	17	45331212	45421658	FZoQXX	outcome	ENSG00000259207 || id:eqtl-a-ENSG00000259207	Inverse variance weighted	4	0.000227785	0.000554517	0.681233	-0.000859069	0.00131464	1.00023	0.999141	1.00132
GRIN3B	19	1000418	1009731	6c0WMK	outcome	ENSG00000116032 || id:eqtl-a-ENSG00000116032	Inverse variance weighted	8	0.000167009	0.000406942	0.681513	-0.000630597	0.000964614	1.00017	0.99937	1.00097
SELPLG	12	109015686	109027735	J4TrVf	outcome	ENSG00000110876 || id:eqtl-a-ENSG00000110876	Inverse variance weighted	3	-0.000314307	0.000766026	0.68158	-0.00181572	0.0011871	0.999686	0.998186	1.00119
ST3GAL1	8	134467091	134584183	MvwQly	outcome	ENSG00000008513 || id:eqtl-a-ENSG00000008513	Inverse variance weighted	9	0.000107015	0.000261074	0.681876	-0.000404689	0.00061872	1.00011	0.999595	1.00062
AXIN2	17	63524681	63557765	QMNng2	outcome	ENSG00000168646 || id:eqtl-a-ENSG00000168646	Inverse variance weighted	5	-7.20907e-05	0.000175934	0.681983	-0.000416922	0.000272741	0.999928	0.999583	1.00027
TUBB6	18	12307668	12344319	5poSU5	outcome	ENSG00000176014 || id:eqtl-a-ENSG00000176014	Inverse variance weighted	12	-5.49373e-05	0.000134086	0.682014	-0.000317746	0.000207871	0.999945	0.999682	1.00021
SLCO4C1	5	101569690	101632253	kAX3c9	outcome	ENSG00000173930 || id:eqtl-a-ENSG00000173930	Inverse variance weighted	5	-0.000115049	0.000281046	0.682276	-0.000665898	0.000435801	0.999885	0.999334	1.00044
PDCD1LG2	9	5510545	5571282	6d5YiT	outcome	ENSG00000197646 || id:eqtl-a-ENSG00000197646	Inverse variance weighted	7	0.000113668	0.000277997	0.682627	-0.000431206	0.000658542	1.00011	0.999569	1.00066
KCNE1	21	35818988	35884573	v8xuNf	outcome	ENSG00000180509 || id:eqtl-a-ENSG00000180509	Inverse variance weighted	10	7.55057e-05	0.0001853	0.683656	-0.000287682	0.000438693	1.00008	0.999712	1.00044
NAGA	22	42454358	42466846	KYiFBS	outcome	ENSG00000198951 || id:eqtl-a-ENSG00000198951	Inverse variance weighted	3	-0.000210477	0.000519051	0.685108	-0.00122782	0.000806863	0.99979	0.998773	1.00081
SLC7A7	14	23242431	23299029	HmvvE6	outcome	ENSG00000155465 || id:eqtl-a-ENSG00000155465	Inverse variance weighted	5	-0.000111824	0.000277344	0.686804	-0.000655418	0.00043177	0.999888	0.999345	1.00043
IFNGR2	21	34775202	34851655	xcfAxi	outcome	ENSG00000159128 || id:eqtl-a-ENSG00000159128	Inverse variance weighted	6	6.38336e-05	0.000158849	0.687795	-0.000247511	0.000375179	1.00006	0.999753	1.00038
CYTL1	4	5016313	5021199	nDa0LM	outcome	ENSG00000170891 || id:eqtl-a-ENSG00000170891	Inverse variance weighted	8	0.000120687	0.000300875	0.688331	-0.000469028	0.000710403	1.00012	0.999531	1.00071
TLR5	1	223282748	223316624	uc7zni	outcome	ENSG00000187554 || id:eqtl-a-ENSG00000187554	Inverse variance weighted	3	0.000106513	0.000265887	0.688718	-0.000414625	0.000627652	1.00011	0.999585	1.00063
PEPD	19	33877856	34012700	y5EY0q	outcome	ENSG00000124299 || id:eqtl-a-ENSG00000124299	Inverse variance weighted	7	-0.000111311	0.000278451	0.68934	-0.000657075	0.000434453	0.999889	0.999343	1.00043
WEE1	11	9595228	9615004	yN88IL	outcome	ENSG00000166483 || id:eqtl-a-ENSG00000166483	Inverse variance weighted	4	-0.000142024	0.000356085	0.690005	-0.00083995	0.000555902	0.999858	0.99916	1.00056
SIGLEC11	19	50452242	50464429	qT4Idj	outcome	ENSG00000161640 || id:eqtl-a-ENSG00000161640	Inverse variance weighted	5	8.18729e-05	0.00020624	0.691382	-0.000322356	0.000486102	1.00008	0.999678	1.00049
IL1R1	2	102681004	102796334	tcg4H8	outcome	ENSG00000115594 || id:eqtl-a-ENSG00000115594	Inverse variance weighted	5	0.00018951	0.000478607	0.692134	-0.00074856	0.00112758	1.00019	0.999252	1.00113
ITGA2	5	52285156	52390609	KfWCL2	outcome	ENSG00000164171 || id:eqtl-a-ENSG00000164171	Inverse variance weighted	4	-8.81042e-05	0.000223311	0.693185	-0.000525793	0.000349584	0.999912	0.999474	1.00035
SLC22A16	6	110745890	110797844	ifvblM	outcome	ENSG00000004809 || id:eqtl-a-ENSG00000004809	Inverse variance weighted	20	-3.37325e-05	8.62009e-05	0.695557	-0.000202686	0.000135221	0.999966	0.999797	1.00014
LILRB1	19	55085346	55148979	LAGgeM	outcome	ENSG00000104972 || id:eqtl-a-ENSG00000104972	Inverse variance weighted	12	7.08621e-05	0.000181283	0.695878	-0.000284453	0.000426178	1.00007	0.999716	1.00043
EGLN1	1	231499497	231560790	Dikkc0	outcome	ENSG00000135766 || id:eqtl-a-ENSG00000135766	Inverse variance weighted	3	-0.000151968	0.000388842	0.695929	-0.000914097	0.000610162	0.999848	0.999086	1.00061
ATP2A3	17	3827169	3867736	tsn4ES	outcome	ENSG00000074370 || id:eqtl-a-ENSG00000074370	Inverse variance weighted	5	-0.000146346	0.000375965	0.697087	-0.000883237	0.000590545	0.999854	0.999117	1.00059
CAPZA2	7	116451124	116562103	t3pBB8	outcome	ENSG00000198898 || id:eqtl-a-ENSG00000198898	Inverse variance weighted	3	-0.00017111	0.000440918	0.697959	-0.00103531	0.000693089	0.999829	0.998965	1.00069
OLFM4	13	53602894	53626192	OcPl16	outcome	ENSG00000102837 || id:eqtl-a-ENSG00000102837	Inverse variance weighted	8	8.38178e-05	0.000216238	0.698298	-0.000340008	0.000507643	1.00008	0.99966	1.00051
CYP4F3	19	15751707	15773635	tKNGz1	outcome	ENSG00000186529 || id:eqtl-a-ENSG00000186529	Inverse variance weighted	14	-5.79898e-05	0.00015026	0.699548	-0.000352499	0.000236519	0.999942	0.999648	1.00024
FBP1	9	97365415	97402531	f65Pqu	outcome	ENSG00000165140 || id:eqtl-a-ENSG00000165140	Inverse variance weighted	4	-0.000154449	0.000401063	0.700164	-0.000940532	0.000631634	0.999846	0.99906	1.00063
HLA-A	6	29909037	29913661	iRmnvr	outcome	ENSG00000206503 || id:eqtl-a-ENSG00000206503	Inverse variance weighted	3	-7.02099e-05	0.00018251	0.700467	-0.00042793	0.00028751	0.99993	0.999572	1.00029
MBNL1	3	151961617	152183569	v3vPYY	outcome	ENSG00000152601 || id:eqtl-a-ENSG00000152601	Inverse variance weighted	5	9.67595e-05	0.000252413	0.70147	-0.000397971	0.00059149	1.0001	0.999602	1.00059
NCOA3	20	46130601	46285621	mTbixy	outcome	ENSG00000124151 || id:eqtl-a-ENSG00000124151	Inverse variance weighted	4	0.000166479	0.000434624	0.701689	-0.000685385	0.00101834	1.00017	0.999315	1.00102
CARM1	19	10982189	11033453	Gw8vEY	outcome	ENSG00000142453 || id:eqtl-a-ENSG00000142453	Inverse variance weighted	3	-0.00015278	0.000400056	0.702538	-0.000936889	0.000631329	0.999847	0.999064	1.00063
GPA33	1	167022073	167059868	8FdoAE	outcome	ENSG00000143167 || id:eqtl-a-ENSG00000143167	Inverse variance weighted	4	0.000150266	0.000394551	0.703312	-0.000623053	0.000923586	1.00015	0.999377	1.00092
GPR84	12	54756229	54758271	gHjDQW	outcome	ENSG00000139572 || id:eqtl-a-ENSG00000139572	Inverse variance weighted	3	0.000116479	0.00030633	0.703767	-0.000483928	0.000716886	1.00012	0.999516	1.00072
PRTN3	19	840963	848175	lz1MuD	outcome	ENSG00000196415 || id:eqtl-a-ENSG00000196415	Inverse variance weighted	4	0.000144969	0.000382472	0.704665	-0.000604676	0.000894613	1.00014	0.999396	1.0009
PRSS22	16	2902728	2908171	5JcpeE	outcome	ENSG00000005001 || id:eqtl-a-ENSG00000005001	Inverse variance weighted	7	-0.000102066	0.000270114	0.705534	-0.00063149	0.000427359	0.999898	0.999369	1.00043
NLRP3	1	247579458	247612410	8Xxu9H	outcome	ENSG00000162711 || id:eqtl-a-ENSG00000162711	Inverse variance weighted	17	6.33513e-05	0.000167799	0.70577	-0.000265535	0.000392237	1.00006	0.999735	1.00039
LIPN	10	90521163	90537999	0C4E6b	outcome	ENSG00000204020 || id:eqtl-a-ENSG00000204020	Inverse variance weighted	8	5.18257e-05	0.00013748	0.706196	-0.000217635	0.000321286	1.00005	0.999782	1.00032
ITGAM	16	31271311	31344213	ZQIuxn	outcome	ENSG00000169896 || id:eqtl-a-ENSG00000169896	Inverse variance weighted	3	0.000174864	0.000464063	0.706313	-0.000734699	0.00108443	1.00017	0.999266	1.00109
PTPN12	7	77166592	77269388	7QeRgG	outcome	ENSG00000127947 || id:eqtl-a-ENSG00000127947	Inverse variance weighted	7	7.06867e-05	0.000188169	0.707173	-0.000298125	0.000439498	1.00007	0.999702	1.00044
CALM3	19	47104331	47114050	bhxZ0d	outcome	ENSG00000160014 || id:eqtl-a-ENSG00000160014	Inverse variance weighted	7	0.000105918	0.000283036	0.70824	-0.000448832	0.000660668	1.00011	0.999551	1.00066
SCGB1C1	11	193080	194573	egbf3k	outcome	ENSG00000188076 || id:eqtl-a-ENSG00000188076	Inverse variance weighted	7	-9.80976e-05	0.000262277	0.708388	-0.000612161	0.000415966	0.999902	0.999388	1.00042
CXCL16	17	4636821	4643217	pxWWA1	outcome	ENSG00000161921 || id:eqtl-a-ENSG00000161921	Inverse variance weighted	11	-4.78323e-05	0.000128521	0.709762	-0.000299733	0.000204068	0.999952	0.9997	1.0002
MGST3	1	165600098	165631033	cWNMVY	outcome	ENSG00000143198 || id:eqtl-a-ENSG00000143198	Inverse variance weighted	11	3.01078e-05	8.10076e-05	0.710141	-0.000128667	0.000188883	1.00003	0.999871	1.00019
DEAF1	11	644233	706715	5QYlNI	outcome	ENSG00000177030 || id:eqtl-a-ENSG00000177030	Inverse variance weighted	7	7.28536e-05	0.00019627	0.710496	-0.000311836	0.000457543	1.00007	0.999688	1.00046
ODC1	2	10580094	10588630	XqVE6S	outcome	ENSG00000115758 || id:eqtl-a-ENSG00000115758	Inverse variance weighted	4	-0.000160882	0.000439301	0.714199	-0.00102191	0.000700148	0.999839	0.998979	1.0007
IL10	1	206940947	206945839	c84tx8	outcome	ENSG00000136634 || id:eqtl-a-ENSG00000136634	Inverse variance weighted	5	0.000166983	0.000456377	0.714448	-0.000727515	0.00106148	1.00017	0.999273	1.00106
TUBA1B	12	49521565	49525180	ItIfZl	outcome	ENSG00000123416 || id:eqtl-a-ENSG00000123416	Inverse variance weighted	3	-0.000215929	0.000590666	0.714687	-0.00137363	0.000941776	0.999784	0.998627	1.00094
ADAMTS13	9	136279478	136324508	wPQKh2	outcome	ENSG00000160323 || id:eqtl-a-ENSG00000160323	Inverse variance weighted	5	0.000141783	0.000388314	0.715019	-0.000619312	0.000902877	1.00014	0.999381	1.0009
NUCB1	19	49403307	49426629	UW39ki	outcome	ENSG00000104805 || id:eqtl-a-ENSG00000104805	Inverse variance weighted	5	-8.74386e-05	0.000239606	0.715166	-0.000557065	0.000382188	0.999913	0.999443	1.00038
COPA	1	160259063	160313190	ujOeAt	outcome	ENSG00000122218 || id:eqtl-a-ENSG00000122218	Inverse variance weighted	3	0.000123763	0.000339723	0.715631	-0.000542095	0.00078962	1.00012	0.999458	1.00079
PDE4A	19	10527449	10580305	UtbasO	outcome	ENSG00000065989 || id:eqtl-a-ENSG00000065989	Inverse variance weighted	3	0.000284801	0.000784894	0.716714	-0.00125359	0.00182319	1.00028	0.998747	1.00182
MC1R	16	89978527	89987385	vfquXA	outcome	ENSG00000258839 || id:eqtl-a-ENSG00000258839	Inverse variance weighted	7	6.34208e-05	0.000175235	0.717412	-0.000280039	0.000406881	1.00006	0.99972	1.00041
NR1H3	11	47269851	47290396	hQKQxM	outcome	ENSG00000025434 || id:eqtl-a-ENSG00000025434	Inverse variance weighted	6	-6.09321e-05	0.000168448	0.717557	-0.000391091	0.000269226	0.999939	0.999609	1.00027
IL18RAP	2	103035149	103069025	2IY4yH	outcome	ENSG00000115607 || id:eqtl-a-ENSG00000115607	Inverse variance weighted	6	-3.06406e-05	8.50442e-05	0.71863	-0.000197327	0.000136046	0.999969	0.999803	1.00014
MMRN1	4	90800683	90875780	C54nHi	outcome	ENSG00000138722 || id:eqtl-a-ENSG00000138722	Inverse variance weighted	3	0.000150516	0.000420715	0.720521	-0.000674086	0.000975118	1.00015	0.999326	1.00098
AGA	4	178351924	178363657	VUhd44	outcome	ENSG00000038002 || id:eqtl-a-ENSG00000038002	Inverse variance weighted	11	-3.06307e-05	8.57974e-05	0.721083	-0.000198794	0.000137532	0.999969	0.999801	1.00014
CCR9	3	45927996	45944667	hI7emB	outcome	ENSG00000173585 || id:eqtl-a-ENSG00000173585	Inverse variance weighted	5	-0.000138704	0.000389406	0.721696	-0.000901939	0.000624532	0.999861	0.999098	1.00062
ITGA9	3	37493606	37865005	vrlNWy	outcome	ENSG00000144668 || id:eqtl-a-ENSG00000144668	Inverse variance weighted	9	-7.74346e-05	0.000218447	0.722981	-0.000505591	0.000350722	0.999923	0.999495	1.00035
PIP5K1C	19	3630181	3700477	YdJDoY	outcome	ENSG00000186111 || id:eqtl-a-ENSG00000186111	Inverse variance weighted	3	-0.000263817	0.000746317	0.72372	-0.0017266	0.00119896	0.999736	0.998275	1.0012
C1RL	12	7242183	7261869	XLtSaw	outcome	ENSG00000139178 || id:eqtl-a-ENSG00000139178	Inverse variance weighted	6	-8.67018e-05	0.000246881	0.725446	-0.000570588	0.000397184	0.999913	0.99943	1.0004
PTPN7	1	202116141	202130716	4E2jTi	outcome	ENSG00000143851 || id:eqtl-a-ENSG00000143851	Inverse variance weighted	10	-6.9813e-05	0.000198975	0.725692	-0.000459805	0.000320179	0.99993	0.99954	1.00032
TRPM6	9	77337411	77503010	yO6Hnh	outcome	ENSG00000119121 || id:eqtl-a-ENSG00000119121	Inverse variance weighted	9	5.63418e-05	0.000160754	0.725975	-0.000258736	0.000371419	1.00006	0.999741	1.00037
RAMP3	7	45197390	45225901	7vd5nl	outcome	ENSG00000122679 || id:eqtl-a-ENSG00000122679	Inverse variance weighted	3	-0.000194275	0.000557484	0.727476	-0.00128694	0.000898394	0.999806	0.998714	1.0009
C1QC	1	22970123	22974603	Wk4wyb	outcome	ENSG00000159189 || id:eqtl-a-ENSG00000159189	Inverse variance weighted	3	0.000240743	0.000692256	0.728016	-0.00111608	0.00159756	1.00024	0.998885	1.0016
DHRS12	13	52342129	52378293	jBfOng	outcome	ENSG00000102796 || id:eqtl-a-ENSG00000102796	Inverse variance weighted	3	-0.000236386	0.000685701	0.730293	-0.00158036	0.00110759	0.999764	0.998421	1.00111
TGFBI	5	135364584	135399507	MZf4dm	outcome	ENSG00000120708 || id:eqtl-a-ENSG00000120708	Inverse variance weighted	7	8.82351e-05	0.000257538	0.731891	-0.000416539	0.000593009	1.00009	0.999584	1.00059
ITGA4	2	182321929	182400914	UABZKu	outcome	ENSG00000115232 || id:eqtl-a-ENSG00000115232	Inverse variance weighted	9	-4.28266e-05	0.000125045	0.731983	-0.000287915	0.000202262	0.999957	0.999712	1.0002
JAK2	9	4985033	5128183	uqUZDb	outcome	ENSG00000096968 || id:eqtl-a-ENSG00000096968	Inverse variance weighted	8	-6.77695e-05	0.000198194	0.732399	-0.00045623	0.000320691	0.999932	0.999544	1.00032
IDO1	8	39759794	39785963	NTqbBr	outcome	ENSG00000131203 || id:eqtl-a-ENSG00000131203	Inverse variance weighted	5	-0.000132141	0.000386739	0.732591	-0.000890149	0.000625866	0.999868	0.99911	1.00063
QSOX1	1	180123969	180173165	WU6U5z	outcome	ENSG00000116260 || id:eqtl-a-ENSG00000116260	Inverse variance weighted	4	-0.000103763	0.000304033	0.732887	-0.000699667	0.000492141	0.999896	0.999301	1.00049
TAF1A	1	222731244	222763275	wjDmZQ	outcome	ENSG00000143498 || id:eqtl-a-ENSG00000143498	Inverse variance weighted	5	0.000117278	0.000343917	0.733098	-0.000556799	0.000791356	1.00012	0.999443	1.00079
SLC12A9	7	100424442	100464631	tFNgPi	outcome	ENSG00000146828 || id:eqtl-a-ENSG00000146828	Inverse variance weighted	3	-0.000198877	0.000583445	0.733204	-0.00134243	0.000944674	0.999801	0.998658	1.00095
TNFRSF10C	8	22941868	22974950	SMwf3h	outcome	ENSG00000173535 || id:eqtl-a-ENSG00000173535	Inverse variance weighted	8	-9.14459e-05	0.000268655	0.733567	-0.00061801	0.000435118	0.999909	0.999382	1.00044
NOTCH4	6	32162620	32191844	Ks9hvZ	outcome	ENSG00000204301 || id:eqtl-a-ENSG00000204301	Inverse variance weighted	7	0.000174815	0.000514748	0.734148	-0.00083409	0.00118372	1.00017	0.999166	1.00118
THBS2	6	169615875	169654139	hp9IgT	outcome	ENSG00000186340 || id:eqtl-a-ENSG00000186340	Inverse variance weighted	4	-0.000286453	0.000845048	0.734626	-0.00194275	0.00136984	0.999714	0.998059	1.00137
CAPNS1	19	36630477	36641255	46IZlO	outcome	ENSG00000126247 || id:eqtl-a-ENSG00000126247	Inverse variance weighted	5	0.000145557	0.00043018	0.735089	-0.000697595	0.00098871	1.00015	0.999303	1.00099
PARP4	13	24995064	25086948	xRct69	outcome	ENSG00000102699 || id:eqtl-a-ENSG00000102699	Inverse variance weighted	3	-0.000190141	0.000562062	0.735143	-0.00129178	0.000911501	0.99981	0.998709	1.00091
ADORA1	1	203059782	203136533	swPmUF	outcome	ENSG00000163485 || id:eqtl-a-ENSG00000163485	Inverse variance weighted	5	9.89097e-05	0.000294133	0.736663	-0.000477592	0.000675411	1.0001	0.999523	1.00068
KLHL24	3	183353356	183402265	Bhwv5v	outcome	ENSG00000114796 || id:eqtl-a-ENSG00000114796	Inverse variance weighted	4	-0.000129695	0.000386741	0.737359	-0.000887707	0.000628317	0.99987	0.999113	1.00063
KLK1	19	51322404	51327043	e7odj6	outcome	ENSG00000167748 || id:eqtl-a-ENSG00000167748	Inverse variance weighted	5	0.000104804	0.000313038	0.73778	-0.000508751	0.000718358	1.0001	0.999491	1.00072
SFTPB	2	85884437	85895864	8zLDcz	outcome	ENSG00000168878 || id:eqtl-a-ENSG00000168878	Inverse variance weighted	3	0.000171838	0.000514563	0.738418	-0.000836706	0.00118038	1.00017	0.999164	1.00118
NID1	1	236139130	236228462	WWwtWf	outcome	ENSG00000116962 || id:eqtl-a-ENSG00000116962	Inverse variance weighted	6	0.000134861	0.000406234	0.739905	-0.000661357	0.00093108	1.00013	0.999339	1.00093
ENC1	5	73923234	73937249	q86fR0	outcome	ENSG00000171617 || id:eqtl-a-ENSG00000171617	Inverse variance weighted	11	3.35643e-05	0.000101186	0.740109	-0.00016476	0.000231889	1.00003	0.999835	1.00023
ABCG1	21	43619799	43717354	U1FCov	outcome	ENSG00000160179 || id:eqtl-a-ENSG00000160179	Inverse variance weighted	8	0.000161305	0.000492856	0.743452	-0.000804693	0.0011273	1.00016	0.999196	1.00113
MGAM	7	141607613	141806547	58kuG5	outcome	ENSG00000257335 || id:eqtl-a-ENSG00000257335	Inverse variance weighted	5	9.52112e-05	0.000291355	0.743828	-0.000475844	0.000666266	1.0001	0.999524	1.00067
ITIH2	10	7745232	7791483	9xH4G0	outcome	ENSG00000151655 || id:eqtl-a-ENSG00000151655	Inverse variance weighted	6	-0.000100117	0.000309082	0.746001	-0.000705919	0.000505684	0.9999	0.999294	1.00051
NOD2	16	50727514	50766988	5pRnGQ	outcome	ENSG00000167207 || id:eqtl-a-ENSG00000167207	Inverse variance weighted	6	2.69129e-05	8.38167e-05	0.74814	-0.000137368	0.000191194	1.00003	0.999863	1.00019
CD300C	17	72537247	72542282	fkkXyt	outcome	ENSG00000167850 || id:eqtl-a-ENSG00000167850	Inverse variance weighted	11	-3.5444e-05	0.000110558	0.748519	-0.000252137	0.000181249	0.999965	0.999748	1.00018
CD83	6	14117872	14137149	vmyLaN	outcome	ENSG00000112149 || id:eqtl-a-ENSG00000112149	Inverse variance weighted	4	-0.000193356	0.000603788	0.748787	-0.00137678	0.000990067	0.999807	0.998624	1.00099
KLHL26	19	18747775	18781309	vnifTz	outcome	ENSG00000167487 || id:eqtl-a-ENSG00000167487	Inverse variance weighted	3	-0.000213751	0.000672633	0.75065	-0.00153211	0.00110461	0.999786	0.998469	1.00111
EPHA1	7	143087382	143105985	HrKco9	outcome	ENSG00000146904 || id:eqtl-a-ENSG00000146904	Inverse variance weighted	7	6.11024e-05	0.000192953	0.751494	-0.000317086	0.000439291	1.00006	0.999683	1.00044
VIT	2	36923833	37041935	BPgva7	outcome	ENSG00000205221 || id:eqtl-a-ENSG00000205221	Inverse variance weighted	5	-6.65798e-05	0.000210414	0.751681	-0.000478991	0.000345831	0.999933	0.999521	1.00035
ORM2	9	117092149	117095532	Y5kMVF	outcome	ENSG00000228278 || id:eqtl-a-ENSG00000228278	Inverse variance weighted	10	-7.29691e-05	0.000231092	0.752186	-0.000525909	0.000379971	0.999927	0.999474	1.00038
PASK	2	242045514	242089679	h4miD4	outcome	ENSG00000115687 || id:eqtl-a-ENSG00000115687	Inverse variance weighted	12	-4.81333e-05	0.000152984	0.753043	-0.000347982	0.000251716	0.999952	0.999652	1.00025
TNFSF10	3	172223298	172241297	NlJ0La	outcome	ENSG00000121858 || id:eqtl-a-ENSG00000121858	Inverse variance weighted	6	-7.88594e-05	0.000251102	0.753481	-0.00057102	0.000413301	0.999921	0.999429	1.00041
IL2RB	22	37521878	37571094	piFeLb	outcome	ENSG00000100385 || id:eqtl-a-ENSG00000100385	Inverse variance weighted	3	0.000244984	0.000782414	0.754195	-0.00128855	0.00177852	1.00025	0.998712	1.00178
EPHX2	8	27348296	27403081	SuNwjw	outcome	ENSG00000120915 || id:eqtl-a-ENSG00000120915	Inverse variance weighted	8	-7.11719e-05	0.000228083	0.755007	-0.000518214	0.00037587	0.999929	0.999482	1.00038
LGALS8	1	236681300	236716281	87b41T	outcome	ENSG00000116977 || id:eqtl-a-ENSG00000116977	Inverse variance weighted	4	9.08438e-05	0.000291511	0.755321	-0.000480519	0.000662206	1.00009	0.99952	1.00066
MYO3B	2	171034655	171511681	wFaGjm	outcome	ENSG00000071909 || id:eqtl-a-ENSG00000071909	Inverse variance weighted	3	0.000170261	0.000553105	0.758214	-0.000913825	0.00125435	1.00017	0.999087	1.00126
COL4A1	13	110801318	110959496	HI3LN9	outcome	ENSG00000187498 || id:eqtl-a-ENSG00000187498	Inverse variance weighted	4	0.000162781	0.000528864	0.758239	-0.000873792	0.00119935	1.00016	0.999127	1.0012
SERPINF2	17	1646130	1658562	Bf9O80	outcome	ENSG00000167711 || id:eqtl-a-ENSG00000167711	Inverse variance weighted	5	-6.59416e-05	0.000214817	0.758869	-0.000486983	0.0003551	0.999934	0.999513	1.00036
NRXN1	2	50145643	51259674	MMIrmG	outcome	ENSG00000179915 || id:eqtl-a-ENSG00000179915	Inverse variance weighted	3	0.000164847	0.000538442	0.759486	-0.000890499	0.00122019	1.00016	0.99911	1.00122
IKBKE	1	206643791	206670223	ZciLLG	outcome	ENSG00000143466 || id:eqtl-a-ENSG00000143466	Inverse variance weighted	4	9.19211e-05	0.000302182	0.760982	-0.000500355	0.000684197	1.00009	0.9995	1.00068
SERPINI1	3	167453031	167543356	xPIPrG	outcome	ENSG00000163536 || id:eqtl-a-ENSG00000163536	Inverse variance weighted	3	-0.00019135	0.000633636	0.762662	-0.00143328	0.00105058	0.999809	0.998568	1.00105
CCL4	17	34430983	34433014	n67Bks	outcome	ENSG00000129277 || id:eqtl-a-ENSG00000129277	Inverse variance weighted	5	-0.000119736	0.000396906	0.762901	-0.000897672	0.000658199	0.99988	0.999103	1.00066
DEFA3	8	6873391	6875823	jhr5uf	outcome	ENSG00000239839 || id:eqtl-a-ENSG00000239839	Inverse variance weighted	16	6.83382e-05	0.000229298	0.765678	-0.000381086	0.000517762	1.00007	0.999619	1.00052
ADAMTS1	21	28208066	28217728	E8cHoE	outcome	ENSG00000154734 || id:eqtl-a-ENSG00000154734	Inverse variance weighted	4	-0.000158264	0.000532184	0.766172	-0.00120135	0.000884817	0.999842	0.998799	1.00089
STK17B	2	196998290	197041227	HYAyYr	outcome	ENSG00000081320 || id:eqtl-a-ENSG00000081320	Inverse variance weighted	3	-8.59192e-05	0.000289013	0.766249	-0.000652384	0.000480546	0.999914	0.999348	1.00048
CYP2D6	22	42522501	42526908	ucVXtL	outcome	ENSG00000100197 || id:eqtl-a-ENSG00000100197	Inverse variance weighted	3	-5.69398e-05	0.000191631	0.766365	-0.000432536	0.000318656	0.999943	0.999568	1.00032
PAK2	3	196466728	196559518	hs70Km	outcome	ENSG00000180370 || id:eqtl-a-ENSG00000180370	Inverse variance weighted	3	0.000294126	0.000990898	0.766598	-0.00164803	0.00223629	1.00029	0.998353	1.00224
LATS2	13	21547171	21635686	LldgeF	outcome	ENSG00000150457 || id:eqtl-a-ENSG00000150457	Inverse variance weighted	3	-0.000152917	0.000521135	0.769193	-0.00117434	0.000868508	0.999847	0.998826	1.00087
VEGFA	6	43737921	43754224	ndCB2u	outcome	ENSG00000112715 || id:eqtl-a-ENSG00000112715	Inverse variance weighted	5	-8.2088e-05	0.000280742	0.769983	-0.000632342	0.000468166	0.999918	0.999368	1.00047
DPYD	1	97543299	98386605	p8J6Ar	outcome	ENSG00000188641 || id:eqtl-a-ENSG00000188641	Inverse variance weighted	12	-8.10387e-05	0.000279074	0.771523	-0.000628024	0.000465947	0.999919	0.999372	1.00047
IGLV5-37	22	22781876	22782371	WfEGsW	outcome	ENSG00000211654 || id:eqtl-a-ENSG00000211654	Inverse variance weighted	4	8.58734e-05	0.000297767	0.773047	-0.00049775	0.000669496	1.00009	0.999502	1.00067
CD200R1	3	112640056	112693969	oqjxC0	outcome	ENSG00000163606 || id:eqtl-a-ENSG00000163606	Inverse variance weighted	4	4.51394e-05	0.000156931	0.773623	-0.000262445	0.000352724	1.00005	0.999738	1.00035
FKRP	19	47249303	47280245	h9oaa9	outcome	ENSG00000181027 || id:eqtl-a-ENSG00000181027	Inverse variance weighted	6	-6.13537e-05	0.000213979	0.774321	-0.000480752	0.000358045	0.999939	0.999519	1.00036
FASN	17	80036214	80056208	yGqiEH	outcome	ENSG00000169710 || id:eqtl-a-ENSG00000169710	Inverse variance weighted	5	6.19333e-05	0.000217692	0.776027	-0.000364743	0.000488609	1.00006	0.999635	1.00049
EPDR1	7	37723446	37991543	LGa384	outcome	ENSG00000086289 || id:eqtl-a-ENSG00000086289	Inverse variance weighted	9	4.49381e-05	0.000158116	0.776249	-0.000264969	0.000354845	1.00004	0.999735	1.00035
ASGR1	17	7076750	7082883	byxrDc	outcome	ENSG00000141505 || id:eqtl-a-ENSG00000141505	Inverse variance weighted	6	-0.000191957	0.000678164	0.777136	-0.00152116	0.00113725	0.999808	0.99848	1.00114
FAM20C	7	192969	300711	Fgt1yV	outcome	ENSG00000177706 || id:eqtl-a-ENSG00000177706	Inverse variance weighted	10	-6.74099e-05	0.000238549	0.777496	-0.000534966	0.000400146	0.999933	0.999465	1.0004
TBXAS1	7	139476850	139720125	qBGtXI	outcome	ENSG00000059377 || id:eqtl-a-ENSG00000059377	Inverse variance weighted	10	4.79505e-05	0.000171072	0.779252	-0.00028735	0.000383251	1.00005	0.999713	1.00038
NFKBIA	14	35870717	35873955	tEEhk8	outcome	ENSG00000100906 || id:eqtl-a-ENSG00000100906	Inverse variance weighted	11	-8.69545e-05	0.000310511	0.779449	-0.000695556	0.000521647	0.999913	0.999305	1.00052
CCND2	12	4382938	4414516	04GRAf	outcome	ENSG00000118971 || id:eqtl-a-ENSG00000118971	Inverse variance weighted	3	-0.000162203	0.000581808	0.780405	-0.00130255	0.000978141	0.999838	0.998698	1.00098
GSTM3	1	110276554	110284384	Ari5sz	outcome	ENSG00000134202 || id:eqtl-a-ENSG00000134202	Inverse variance weighted	11	-2.41006e-05	8.65503e-05	0.780661	-0.000193739	0.000145538	0.999976	0.999806	1.00015
IGLV3-16	22	23089870	23090398	sjfJEW	outcome	ENSG00000211665 || id:eqtl-a-ENSG00000211665	Inverse variance weighted	3	-0.000207423	0.000745003	0.780691	-0.00166763	0.00125278	0.999793	0.998334	1.00125
PON2	7	95034175	95064510	bFFfjW	outcome	ENSG00000105854 || id:eqtl-a-ENSG00000105854	Inverse variance weighted	8	-5.38693e-05	0.000193964	0.781221	-0.000434039	0.000326301	0.999946	0.999566	1.00033
STIM2	4	26859300	27027003	AYnnbB	outcome	ENSG00000109689 || id:eqtl-a-ENSG00000109689	Inverse variance weighted	6	8.39082e-05	0.000302709	0.781634	-0.000509402	0.000677218	1.00008	0.999491	1.00068
MTAP	9	21802542	21931646	0KB9jp	outcome	ENSG00000099810 || id:eqtl-a-ENSG00000099810	Inverse variance weighted	3	8.93033e-05	0.000323696	0.782636	-0.000545141	0.000723748	1.00009	0.999455	1.00072
TGFBR2	3	30647994	30735634	nMYpfp	outcome	ENSG00000163513 || id:eqtl-a-ENSG00000163513	Inverse variance weighted	4	-0.000194784	0.000706059	0.782644	-0.00157866	0.00118909	0.999805	0.998423	1.00119
FSTL3	19	676392	683385	qC1YYw	outcome	ENSG00000070404 || id:eqtl-a-ENSG00000070404	Inverse variance weighted	4	-0.000112366	0.000407413	0.782699	-0.000910895	0.000686164	0.999888	0.99909	1.00069
S100A12	1	153346184	153348125	tSavYX	outcome	ENSG00000163221 || id:eqtl-a-ENSG00000163221	Inverse variance weighted	3	8.39824e-05	0.000305464	0.783367	-0.000514727	0.000682691	1.00008	0.999485	1.00068
SLCO3A1	15	92396925	92715665	EMG6Bj	outcome	ENSG00000176463 || id:eqtl-a-ENSG00000176463	Inverse variance weighted	18	-2.82801e-05	0.000103224	0.784109	-0.0002306	0.000174039	0.999972	0.999769	1.00017
LILRB5	19	54754263	54761164	xtZvRj	outcome	ENSG00000105609 || id:eqtl-a-ENSG00000105609	Inverse variance weighted	6	-0.000141482	0.000519015	0.785162	-0.00115875	0.000875786	0.999859	0.998842	1.00088
CXCL10	4	76942273	76944650	1jsuU6	outcome	ENSG00000169245 || id:eqtl-a-ENSG00000169245	Inverse variance weighted	4	-0.00010686	0.000392493	0.785423	-0.000876146	0.000662426	0.999893	0.999124	1.00066
RIPK1	6	3064225	3115421	JxYZui	outcome	ENSG00000137275 || id:eqtl-a-ENSG00000137275	Inverse variance weighted	3	-0.000195472	0.000719952	0.786002	-0.00160658	0.00121564	0.999805	0.998395	1.00122
LTA	6	31539831	31542101	KS4KXr	outcome	ENSG00000226979 || id:eqtl-a-ENSG00000226979	Inverse variance weighted	5	0.000126157	0.000472093	0.789293	-0.000799146	0.00105146	1.00013	0.999201	1.00105
MINK1	17	4736683	4801356	N5Ryaj	outcome	ENSG00000141503 || id:eqtl-a-ENSG00000141503	Inverse variance weighted	8	3.70515e-05	0.000138876	0.789626	-0.000235145	0.000309248	1.00004	0.999765	1.00031
VIPR1	3	42530791	42579059	hvehKe	outcome	ENSG00000114812 || id:eqtl-a-ENSG00000114812	Inverse variance weighted	9	3.18385e-05	0.000119902	0.790596	-0.00020317	0.000266847	1.00003	0.999797	1.00027
ADAMTS6	5	64444563	64777747	Y7wd4C	outcome	ENSG00000049192 || id:eqtl-a-ENSG00000049192	Inverse variance weighted	6	-7.71096e-05	0.000294515	0.793461	-0.000654359	0.000500139	0.999923	0.999346	1.0005
DPP4	2	162848751	162931052	mgLIuG	outcome	ENSG00000197635 || id:eqtl-a-ENSG00000197635	Inverse variance weighted	4	-0.000121538	0.000466701	0.794541	-0.00103627	0.000793197	0.999878	0.998964	1.00079
PSMB8	6	32808494	32812480	7wdgEa	outcome	ENSG00000204264 || id:eqtl-a-ENSG00000204264	Inverse variance weighted	3	-0.000279714	0.00107439	0.794597	-0.00238553	0.0018261	0.99972	0.997617	1.00183
GHRL	3	10327359	10334631	ZJavOU	outcome	ENSG00000157017 || id:eqtl-a-ENSG00000157017	Inverse variance weighted	3	-0.00014139	0.000543159	0.794625	-0.00120598	0.000923202	0.999859	0.998795	1.00092
PRMT3	11	20409076	20530840	T7rWfU	outcome	ENSG00000185238 || id:eqtl-a-ENSG00000185238	Inverse variance weighted	3	0.000171471	0.000660413	0.79514	-0.00112294	0.00146588	1.00017	0.998878	1.00147
CDKN1A	6	36644305	36655116	uWn4rB	outcome	ENSG00000124762 || id:eqtl-a-ENSG00000124762	Inverse variance weighted	8	6.83217e-05	0.000264206	0.79595	-0.000449523	0.000586166	1.00007	0.999551	1.00059
GYPB	4	144917257	145061844	Mcf3UE	outcome	ENSG00000250361 || id:eqtl-a-ENSG00000250361	Inverse variance weighted	3	-8.88858e-05	0.000343985	0.796098	-0.000763096	0.000585325	0.999911	0.999237	1.00059
NR2C1	12	95414005	95467479	Uvw5QG	outcome	ENSG00000120798 || id:eqtl-a-ENSG00000120798	Inverse variance weighted	4	0.000136016	0.000527133	0.796383	-0.000897164	0.0011692	1.00014	0.999103	1.00117
CTBS	1	85015289	85040163	lxumdl	outcome	ENSG00000117151 || id:eqtl-a-ENSG00000117151	Inverse variance weighted	7	4.21762e-05	0.000164848	0.798067	-0.000280925	0.000365277	1.00004	0.999719	1.00037
KDM1B	6	18155560	18224084	VuX1vW	outcome	ENSG00000165097 || id:eqtl-a-ENSG00000165097	Inverse variance weighted	6	0.000107195	0.000421474	0.799238	-0.000718894	0.000933284	1.00011	0.999281	1.00093
KALRN	3	123798870	124445172	zvM28Q	outcome	ENSG00000160145 || id:eqtl-a-ENSG00000160145	Inverse variance weighted	9	-7.35896e-05	0.000289399	0.799276	-0.000640813	0.000493633	0.999926	0.999359	1.00049
CALCRL	2	188207856	188313187	Yl0RmQ	outcome	ENSG00000064989 || id:eqtl-a-ENSG00000064989	Inverse variance weighted	6	6.33227e-05	0.000249202	0.799417	-0.000425112	0.000551758	1.00006	0.999575	1.00055
KLRB1	12	9747147	9760482	vS6otp	outcome	ENSG00000111796 || id:eqtl-a-ENSG00000111796	Inverse variance weighted	3	-7.46319e-05	0.000295123	0.800358	-0.000653073	0.000503809	0.999925	0.999347	1.0005
HIST1H4E	6	26204858	26206266	C7cD7I	outcome	ENSG00000198518 || id:eqtl-a-ENSG00000198518	Inverse variance weighted	4	-9.11235e-05	0.000362045	0.80128	-0.000800733	0.000618486	0.999909	0.9992	1.00062
SLC6A9	1	44457172	44497139	jYF02k	outcome	ENSG00000196517 || id:eqtl-a-ENSG00000196517	Inverse variance weighted	3	-0.000163641	0.000654775	0.80265	-0.001447	0.00111972	0.999836	0.998554	1.00112
SERPINB1	6	2832566	2842240	uQI9E7	outcome	ENSG00000021355 || id:eqtl-a-ENSG00000021355	Inverse variance weighted	9	-4.51443e-05	0.000180877	0.802908	-0.000399664	0.000309375	0.999955	0.9996	1.00031
MFGE8	15	89441916	89456642	35gwuN	outcome	ENSG00000140545 || id:eqtl-a-ENSG00000140545	Inverse variance weighted	14	5.42325e-05	0.000220283	0.805531	-0.000377522	0.000485987	1.00005	0.999623	1.00049
ANGPTL6	19	10203014	10213472	AjPJb3	outcome	ENSG00000130812 || id:eqtl-a-ENSG00000130812	Inverse variance weighted	3	8.99453e-05	0.000365845	0.805794	-0.000627111	0.000807002	1.00009	0.999373	1.00081
FPR1	19	52248425	52307363	BdPhey	outcome	ENSG00000171051 || id:eqtl-a-ENSG00000171051	Inverse variance weighted	17	2.22828e-05	9.08036e-05	0.80615	-0.000155692	0.000200258	1.00002	0.999844	1.0002
ABCA7	19	1040102	1065571	CgSZIm	outcome	ENSG00000064687 || id:eqtl-a-ENSG00000064687	Inverse variance weighted	16	4.69496e-05	0.000191398	0.806226	-0.000328191	0.00042209	1.00005	0.999672	1.00042
PLSCR1	3	146232967	146262651	PJnh2I	outcome	ENSG00000188313 || id:eqtl-a-ENSG00000188313	Inverse variance weighted	4	8.39653e-05	0.000344176	0.807261	-0.00059062	0.00075855	1.00008	0.99941	1.00076
LYN	8	56792372	56923940	xP5zJu	outcome	ENSG00000254087 || id:eqtl-a-ENSG00000254087	Inverse variance weighted	4	0.0001249	0.000519099	0.809857	-0.000892533	0.00114233	1.00012	0.999108	1.00114
CCR5	3	46411633	46417697	FP4SYs	outcome	ENSG00000160791 || id:eqtl-a-ENSG00000160791	Inverse variance weighted	3	-7.07682e-05	0.000294951	0.810383	-0.000648872	0.000507336	0.999929	0.999351	1.00051
CTSC	11	88026760	88070955	biOWlT	outcome	ENSG00000109861 || id:eqtl-a-ENSG00000109861	Inverse variance weighted	7	4.20845e-05	0.000175966	0.810979	-0.000302808	0.000386977	1.00004	0.999697	1.00039
SRGN	10	70847862	70864567	GVJlWn	outcome	ENSG00000122862 || id:eqtl-a-ENSG00000122862	Inverse variance weighted	4	5.80936e-05	0.000243971	0.811791	-0.00042009	0.000536277	1.00006	0.99958	1.00054
ACLY	17	40023161	40086795	Jeeh8t	outcome	ENSG00000131473 || id:eqtl-a-ENSG00000131473	Inverse variance weighted	3	-0.000144888	0.0006091	0.81198	-0.00133872	0.00104895	0.999855	0.998662	1.00105
PXDN	2	1635659	1748624	t09Wis	outcome	ENSG00000130508 || id:eqtl-a-ENSG00000130508	Inverse variance weighted	12	3.69808e-05	0.000155961	0.812567	-0.000268703	0.000342664	1.00004	0.999731	1.00034
PTPRB	12	70910630	71031220	HokDo4	outcome	ENSG00000127329 || id:eqtl-a-ENSG00000127329	Inverse variance weighted	6	0.000125263	0.000532584	0.814055	-0.000918602	0.00116913	1.00013	0.999082	1.00117
BACE1	11	117156402	117186975	yDJpcC	outcome	ENSG00000186318 || id:eqtl-a-ENSG00000186318	Inverse variance weighted	5	6.51554e-05	0.000277411	0.81431	-0.000478571	0.000608882	1.00007	0.999522	1.00061
CDCP1	3	45123770	45187914	jeshOe	outcome	ENSG00000163814 || id:eqtl-a-ENSG00000163814	Inverse variance weighted	6	-8.56002e-05	0.000368961	0.816535	-0.000808764	0.000637563	0.999914	0.999192	1.00064
LIPA	10	90973326	91174314	BRCJzh	outcome	ENSG00000107798 || id:eqtl-a-ENSG00000107798	Inverse variance weighted	12	1.76872e-05	7.62491e-05	0.816565	-0.000131761	0.000167136	1.00002	0.999868	1.00017
MSR1	8	15965387	16424999	mJRBNW	outcome	ENSG00000038945 || id:eqtl-a-ENSG00000038945	Inverse variance weighted	6	-3.26171e-05	0.000140892	0.816923	-0.000308765	0.000243531	0.999967	0.999691	1.00024
POMC	2	25383722	25391772	EYVXZ4	outcome	ENSG00000115138 || id:eqtl-a-ENSG00000115138	Inverse variance weighted	7	-5.56804e-05	0.000241047	0.81732	-0.000528133	0.000416773	0.999944	0.999472	1.00042
CAT	11	34460472	34493609	CpXTIN	outcome	ENSG00000121691 || id:eqtl-a-ENSG00000121691	Inverse variance weighted	13	1.69649e-05	7.36232e-05	0.817758	-0.000127337	0.000161266	1.00002	0.999873	1.00016
SMPDL3A	6	123110315	123130865	g0fRXj	outcome	ENSG00000172594 || id:eqtl-a-ENSG00000172594	Inverse variance weighted	8	-3.51362e-05	0.000152578	0.817872	-0.00033419	0.000263918	0.999965	0.999666	1.00026
KLHL9	9	21329670	21335379	34pcWJ	outcome	ENSG00000198642 || id:eqtl-a-ENSG00000198642	Inverse variance weighted	3	4.87518e-05	0.000214512	0.820215	-0.000371691	0.000469195	1.00005	0.999628	1.00047
DHFR	5	79922047	79950802	N0WL2v	outcome	ENSG00000228716 || id:eqtl-a-ENSG00000228716	Inverse variance weighted	4	-4.59691e-05	0.000206246	0.823625	-0.000450211	0.000358273	0.999954	0.99955	1.00036
TGFA	2	70674412	70781325	cR3L98	outcome	ENSG00000163235 || id:eqtl-a-ENSG00000163235	Inverse variance weighted	4	-0.000237668	0.00107479	0.824992	-0.00234426	0.00186892	0.999762	0.997658	1.00187
PODN	1	53527854	53551174	dtsOW8	outcome	ENSG00000174348 || id:eqtl-a-ENSG00000174348	Inverse variance weighted	7	-6.45939e-05	0.000292642	0.825305	-0.000638172	0.000508984	0.999935	0.999362	1.00051
PLK2	5	57749809	57756087	HFXAv5	outcome	ENSG00000145632 || id:eqtl-a-ENSG00000145632	Inverse variance weighted	3	0.000172402	0.000782115	0.825536	-0.00136054	0.00170535	1.00017	0.99864	1.00171
GUCY1B2	13	51568647	51654998	gvxeAI	outcome	ENSG00000123201 || id:eqtl-a-ENSG00000123201	Inverse variance weighted	10	3.2075e-05	0.00014635	0.82652	-0.00025477	0.00031892	1.00003	0.999745	1.00032
AMICA1	11	118064455	118095809	aKxpUE	outcome	ENSG00000160593 || id:eqtl-a-ENSG00000160593	Inverse variance weighted	4	0.000237226	0.0010894	0.827618	-0.001898	0.00237245	1.00024	0.998104	1.00238
ARSA	22	51061182	51066607	7zEMIX	outcome	ENSG00000100299 || id:eqtl-a-ENSG00000100299	Inverse variance weighted	12	3.48777e-05	0.000160304	0.827762	-0.000279318	0.000349073	1.00003	0.999721	1.00035
PRKCB	16	23847322	24231932	aVpzCE	outcome	ENSG00000166501 || id:eqtl-a-ENSG00000166501	Inverse variance weighted	9	2.25515e-05	0.00010429	0.828802	-0.000181858	0.000226961	1.00002	0.999818	1.00023
KIR2DS4	19	55344131	55360024	gku3sx	outcome	ENSG00000221957 || id:eqtl-a-ENSG00000221957	Inverse variance weighted	10	2.4328e-05	0.000112531	0.828841	-0.000196233	0.000244889	1.00002	0.999804	1.00024
MAP3K8	10	30722866	30750762	J83yNr	outcome	ENSG00000107968 || id:eqtl-a-ENSG00000107968	Inverse variance weighted	6	8.26876e-05	0.000383162	0.829141	-0.00066831	0.000833685	1.00008	0.999332	1.00083
TNIK	3	170779128	171178197	TJiVA5	outcome	ENSG00000154310 || id:eqtl-a-ENSG00000154310	Inverse variance weighted	4	0.000126938	0.000592475	0.830352	-0.00103431	0.00128819	1.00013	0.998966	1.00129
PTGER2	14	52781023	52795324	3yxW2n	outcome	ENSG00000125384 || id:eqtl-a-ENSG00000125384	Inverse variance weighted	3	-7.11284e-05	0.00033236	0.830539	-0.000722554	0.000580297	0.999929	0.999278	1.00058
COMT	22	19929130	19957498	t3YRTH	outcome	ENSG00000093010 || id:eqtl-a-ENSG00000093010	Inverse variance weighted	8	7.36568e-05	0.000348	0.832374	-0.000608423	0.000755736	1.00007	0.999392	1.00076
CREG1	1	167498914	167523004	k7fE2q	outcome	ENSG00000143162 || id:eqtl-a-ENSG00000143162	Inverse variance weighted	7	-4.78685e-05	0.000226497	0.83262	-0.000491802	0.000396065	0.999952	0.999508	1.0004
GPR141	7	37723399	37873390	i0dSmF	outcome	ENSG00000187037 || id:eqtl-a-ENSG00000187037	Inverse variance weighted	7	4.40436e-05	0.000208983	0.83308	-0.000365562	0.00045365	1.00004	0.999635	1.00045
EP300	22	41487790	41576081	X5jfAK	outcome	ENSG00000100393 || id:eqtl-a-ENSG00000100393	Inverse variance weighted	5	-3.67245e-05	0.000174565	0.833374	-0.000378873	0.000305424	0.999963	0.999621	1.00031
CPA5	7	129984630	130008571	MZ5DqF	outcome	ENSG00000158525 || id:eqtl-a-ENSG00000158525	Inverse variance weighted	8	2.9364e-05	0.000140349	0.834275	-0.000245719	0.000304447	1.00003	0.999754	1.0003
GLB1	3	33038100	33138722	i7CZdc	outcome	ENSG00000170266 || id:eqtl-a-ENSG00000170266	Inverse variance weighted	7	6.36925e-05	0.000308702	0.836538	-0.000541363	0.000668748	1.00006	0.999459	1.00067
OVGP1	1	111956936	111970399	3lvsqV	outcome	ENSG00000085465 || id:eqtl-a-ENSG00000085465	Inverse variance weighted	7	2.64255e-05	0.00012877	0.837405	-0.000225964	0.000278815	1.00003	0.999774	1.00028
VMO1	17	4688580	4689728	1V8sen	outcome	ENSG00000182853 || id:eqtl-a-ENSG00000182853	Inverse variance weighted	5	6.80821e-05	0.000332791	0.837901	-0.000584188	0.000720352	1.00007	0.999416	1.00072
CYP4F22	19	15619304	15663128	Q9h4aj	outcome	ENSG00000171954 || id:eqtl-a-ENSG00000171954	Inverse variance weighted	14	-3.72961e-05	0.000183971	0.839348	-0.00039788	0.000323288	0.999963	0.999602	1.00032
C1QA	1	22962999	22966101	QQIJAb	outcome	ENSG00000173372 || id:eqtl-a-ENSG00000173372	Inverse variance weighted	3	0.000107139	0.000529056	0.839518	-0.000929809	0.00114409	1.00011	0.999071	1.00114
COL9A3	20	61447596	61472511	HidKTQ	outcome	ENSG00000092758 || id:eqtl-a-ENSG00000092758	Inverse variance weighted	13	-4.24848e-05	0.000209955	0.839642	-0.000453997	0.000369027	0.999958	0.999546	1.00037
CCNB1	5	68462837	68474072	EqbJO8	outcome	ENSG00000134057 || id:eqtl-a-ENSG00000134057	Inverse variance weighted	5	-7.6334e-05	0.000381284	0.841322	-0.00082365	0.000670982	0.999924	0.999177	1.00067
PIK3R1	5	67511548	67597649	UY4iNK	outcome	ENSG00000145675 || id:eqtl-a-ENSG00000145675	Inverse variance weighted	4	-8.56219e-05	0.000427916	0.84141	-0.000924337	0.000753093	0.999914	0.999076	1.00075
PTP4A1	6	64231666	64293492	3q54Rh	outcome	ENSG00000112245 || id:eqtl-a-ENSG00000112245	Inverse variance weighted	3	-0.000134426	0.000673673	0.841839	-0.00145482	0.00118597	0.999866	0.998546	1.00119
CR1L	1	207818458	207911761	Uxa15z	outcome	ENSG00000197721 || id:eqtl-a-ENSG00000197721	Inverse variance weighted	3	-0.000126759	0.000639127	0.842786	-0.00137945	0.00112593	0.999873	0.998622	1.00113
USP47	11	11862970	11980870	NWNdj3	outcome	ENSG00000170242 || id:eqtl-a-ENSG00000170242	Inverse variance weighted	12	-3.68922e-05	0.000187644	0.844135	-0.000404675	0.00033089	0.999963	0.999595	1.00033
IFNAR2	21	34602206	34637980	4x8xso	outcome	ENSG00000159110 || id:eqtl-a-ENSG00000159110	Inverse variance weighted	8	-4.16183e-05	0.000211742	0.844178	-0.000456633	0.000373397	0.999958	0.999543	1.00037
FLT4	5	180028506	180076624	G32Df0	outcome	ENSG00000037280 || id:eqtl-a-ENSG00000037280	Inverse variance weighted	6	7.14639e-05	0.000364066	0.84438	-0.000642105	0.000785033	1.00007	0.999358	1.00079
PRKAB1	12	120105558	120119435	AbLjvD	outcome	ENSG00000111725 || id:eqtl-a-ENSG00000111725	Inverse variance weighted	5	-6.33302e-05	0.000322888	0.844503	-0.000696191	0.00056953	0.999937	0.999304	1.00057
CDC42BPA	1	227177566	227506175	viuFMj	outcome	ENSG00000143776 || id:eqtl-a-ENSG00000143776	Inverse variance weighted	4	-0.000100895	0.000515416	0.844803	-0.00111111	0.000909321	0.999899	0.99889	1.00091
NAPSA	19	50861734	50869087	OcMFLz	outcome	ENSG00000131400 || id:eqtl-a-ENSG00000131400	Inverse variance weighted	3	-8.45984e-05	0.000436214	0.846224	-0.000939577	0.000770381	0.999915	0.999061	1.00077
HCK	20	30639991	30689659	LJBJms	outcome	ENSG00000101336 || id:eqtl-a-ENSG00000101336	Inverse variance weighted	4	-6.23313e-05	0.000321809	0.846418	-0.000693077	0.000568415	0.999938	0.999307	1.00057
UMPS	3	124449213	124464040	yrKhtR	outcome	ENSG00000114491 || id:eqtl-a-ENSG00000114491	Inverse variance weighted	4	5.29523e-05	0.000274366	0.84696	-0.000484805	0.000590709	1.00005	0.999515	1.00059
HPGD	4	175411328	175444305	mW5Qrl	outcome	ENSG00000164120 || id:eqtl-a-ENSG00000164120	Inverse variance weighted	11	2.52051e-05	0.000131611	0.848125	-0.000232753	0.000283163	1.00003	0.999767	1.00028
TPCN2	11	68816365	68858072	IZoWG4	outcome	ENSG00000162341 || id:eqtl-a-ENSG00000162341	Inverse variance weighted	13	2.07749e-05	0.000110607	0.851013	-0.000196015	0.000237565	1.00002	0.999804	1.00024
GART	21	34876238	34915797	tHs6EE	outcome	ENSG00000159131 || id:eqtl-a-ENSG00000159131	Inverse variance weighted	3	-9.78086e-05	0.000522954	0.851636	-0.0011228	0.000927181	0.999902	0.998878	1.00093
MUC4	3	195473636	195539148	bMZxX1	outcome	ENSG00000145113 || id:eqtl-a-ENSG00000145113	Inverse variance weighted	9	-6.97057e-05	0.000375579	0.852762	-0.000805841	0.000666429	0.99993	0.999194	1.00067
NKTR	3	42642106	42690227	AsvLqe	outcome	ENSG00000114857 || id:eqtl-a-ENSG00000114857	Inverse variance weighted	4	4.75817e-05	0.000256737	0.852968	-0.000455622	0.000550786	1.00005	0.999544	1.00055
LGALS1	22	38071615	38075813	OlT4qG	outcome	ENSG00000100097 || id:eqtl-a-ENSG00000100097	Inverse variance weighted	7	4.73229e-05	0.000255908	0.85329	-0.000454257	0.000548902	1.00005	0.999546	1.00055
SMPD2	6	109761966	109765122	8vPqcB	outcome	ENSG00000135587 || id:eqtl-a-ENSG00000135587	Inverse variance weighted	3	-2.66301e-05	0.000145618	0.854895	-0.000312041	0.000258781	0.999973	0.999688	1.00026
CASP3	4	185548850	185570663	TO3Efs	outcome	ENSG00000164305 || id:eqtl-a-ENSG00000164305	Inverse variance weighted	7	-7.19226e-05	0.000396471	0.856048	-0.000849006	0.000705161	0.999928	0.999151	1.00071
CDK10	16	89747145	89762772	8h3PXC	outcome	ENSG00000185324 || id:eqtl-a-ENSG00000185324	Inverse variance weighted	7	-2.57241e-05	0.000141838	0.856083	-0.000303727	0.000252279	0.999974	0.999696	1.00025
ADCK4	19	41197434	41224112	Uz3vUR	outcome	ENSG00000123815 || id:eqtl-a-ENSG00000123815	Inverse variance weighted	5	0.000110945	0.000615786	0.857021	-0.001096	0.00131789	1.00011	0.998905	1.00132
DAPK2	15	64199235	64364232	IpeYwA	outcome	ENSG00000035664 || id:eqtl-a-ENSG00000035664	Inverse variance weighted	3	9.96482e-05	0.000554822	0.857463	-0.000987803	0.0011871	1.0001	0.999013	1.00119
UGT2B11	4	70065669	70080449	WLtqFt	outcome	ENSG00000213759 || id:eqtl-a-ENSG00000213759	Inverse variance weighted	3	-6.17914e-05	0.000351658	0.860518	-0.000751042	0.000627459	0.999938	0.999249	1.00063
PGLYRP1	19	46522411	46526323	LXJ0p3	outcome	ENSG00000008438 || id:eqtl-a-ENSG00000008438	Inverse variance weighted	8	2.34828e-05	0.000134068	0.860957	-0.00023929	0.000286255	1.00002	0.999761	1.00029
LTBP3	11	65306276	65326401	w3Garg	outcome	ENSG00000168056 || id:eqtl-a-ENSG00000168056	Inverse variance weighted	4	6.303e-05	0.000360295	0.861127	-0.000643149	0.000769209	1.00006	0.999357	1.00077
GPR25	1	200842083	200843306	R7zru0	outcome	ENSG00000170128 || id:eqtl-a-ENSG00000170128	Inverse variance weighted	5	-9.14836e-05	0.000525668	0.86184	-0.00112179	0.000938826	0.999909	0.998879	1.00094
SLC15A2	3	121612936	121662949	yV4ofZ	outcome	ENSG00000163406 || id:eqtl-a-ENSG00000163406	Inverse variance weighted	3	-0.000134159	0.000775322	0.862623	-0.00165379	0.00138547	0.999866	0.998348	1.00139
ATG4C	1	63249806	63331184	4lot6T	outcome	ENSG00000125703 || id:eqtl-a-ENSG00000125703	Inverse variance weighted	3	-4.94807e-05	0.000287393	0.863303	-0.00061277	0.000513809	0.999951	0.999387	1.00051
STK32B	4	5053169	5502725	wo44c1	outcome	ENSG00000152953 || id:eqtl-a-ENSG00000152953	Inverse variance weighted	3	0.000161603	0.000940829	0.863621	-0.00168242	0.00200563	1.00016	0.998319	1.00201
TRAV8-4	14	22362613	22363210	vA5kXx	outcome	ENSG00000211790 || id:eqtl-a-ENSG00000211790	Inverse variance weighted	3	-7.08476e-05	0.000414585	0.864312	-0.000883433	0.000741738	0.999929	0.999117	1.00074
TXK	4	48068410	48136273	Gc5eiB	outcome	ENSG00000074966 || id:eqtl-a-ENSG00000074966	Inverse variance weighted	6	3.49342e-05	0.000205	0.864687	-0.000366865	0.000436734	1.00003	0.999633	1.00044
FURIN	15	91411822	91426688	iO3it6	outcome	ENSG00000140564 || id:eqtl-a-ENSG00000140564	Inverse variance weighted	6	4.42134e-05	0.000262332	0.866158	-0.000469957	0.000558384	1.00004	0.99953	1.00056
MATK	19	3777971	3802127	Y6jta8	outcome	ENSG00000007264 || id:eqtl-a-ENSG00000007264	Inverse variance weighted	6	8.00173e-05	0.000475638	0.866401	-0.000852233	0.00101227	1.00008	0.999148	1.00101
LILRA1	19	55105047	55113555	zIZ0oA	outcome	ENSG00000104974 || id:eqtl-a-ENSG00000104974	Inverse variance weighted	9	-3.94414e-05	0.000238368	0.868578	-0.000506642	0.000427759	0.999961	0.999493	1.00043
FSTL4	5	132532147	132948255	bl3r0W	outcome	ENSG00000053108 || id:eqtl-a-ENSG00000053108	Inverse variance weighted	7	6.97958e-05	0.000423783	0.869182	-0.000760819	0.00090041	1.00007	0.999239	1.0009
CD1A	1	158223927	158228059	5iJJTc	outcome	ENSG00000158477 || id:eqtl-a-ENSG00000158477	Inverse variance weighted	3	4.64696e-05	0.000282943	0.869545	-0.000508099	0.000601038	1.00005	0.999492	1.0006
CASP9	1	15817327	15853029	0vKzXw	outcome	ENSG00000132906 || id:eqtl-a-ENSG00000132906	Inverse variance weighted	4	3.62919e-05	0.000221104	0.869622	-0.000397073	0.000469657	1.00004	0.999603	1.00047
CRIM1	2	36583069	36778278	tOUNwH	outcome	ENSG00000150938 || id:eqtl-a-ENSG00000150938	Inverse variance weighted	11	4.32087e-05	0.000264418	0.870195	-0.000475051	0.000561468	1.00004	0.999525	1.00056
NUP62	19	50410082	50433020	RQ0rIe	outcome	ENSG00000213024 || id:eqtl-a-ENSG00000213024	Inverse variance weighted	7	4.51417e-05	0.000276764	0.870436	-0.000497317	0.0005876	1.00005	0.999503	1.00059
PRKD1	14	30045687	30661104	EpOrQy	outcome	ENSG00000184304 || id:eqtl-a-ENSG00000184304	Inverse variance weighted	4	3.61671e-05	0.000225062	0.872331	-0.000404954	0.000477288	1.00004	0.999595	1.00048
BSG	19	571297	583493	V4wsii	outcome	ENSG00000172270 || id:eqtl-a-ENSG00000172270	Inverse variance weighted	4	-8.00997e-05	0.000502061	0.873242	-0.00106414	0.000903939	0.99992	0.998936	1.0009
PPIA	7	44836279	44864163	IWduwV	outcome	ENSG00000196262 || id:eqtl-a-ENSG00000196262	Inverse variance weighted	5	-6.5156e-05	0.000409684	0.873637	-0.000868136	0.000737824	0.999935	0.999132	1.00074
FAS	10	90750414	90775542	FNAOjK	outcome	ENSG00000026103 || id:eqtl-a-ENSG00000026103	Inverse variance weighted	8	2.29528e-05	0.000145093	0.874304	-0.00026143	0.000307335	1.00002	0.999739	1.00031
COL18A1	21	46825052	46933634	R5C67D	outcome	ENSG00000182871 || id:eqtl-a-ENSG00000182871	Inverse variance weighted	15	-2.2793e-05	0.000144289	0.874483	-0.0003056	0.000260014	0.999977	0.999694	1.00026
PARP1	1	226548392	226595780	e2sc0q	outcome	ENSG00000143799 || id:eqtl-a-ENSG00000143799	Inverse variance weighted	6	-4.25207e-05	0.000271696	0.875638	-0.000575046	0.000490004	0.999957	0.999425	1.00049
PGLYRP2	19	15579456	15609767	Nq5W2Q	outcome	ENSG00000161031 || id:eqtl-a-ENSG00000161031	Inverse variance weighted	3	7.07169e-05	0.000464145	0.878903	-0.000839006	0.00098044	1.00007	0.999161	1.00098
EDN3	20	57875482	57901047	cEXFsA	outcome	ENSG00000124205 || id:eqtl-a-ENSG00000124205	Inverse variance weighted	4	-4.197e-05	0.000280019	0.880857	-0.000590807	0.000506867	0.999958	0.999409	1.00051
CDKL1	14	50796310	50883179	3dG1fK	outcome	ENSG00000100490 || id:eqtl-a-ENSG00000100490	Inverse variance weighted	11	-2.13705e-05	0.000142904	0.881124	-0.000301463	0.000258722	0.999979	0.999699	1.00026
HIST1H3B	6	26031817	26032288	rRVQ6a	outcome	ENSG00000124693 || id:eqtl-a-ENSG00000124693	Inverse variance weighted	3	-0.000101249	0.00068112	0.881829	-0.00143624	0.00123375	0.999899	0.998565	1.00123
ALDH8A1	6	135238528	135271260	QtK8C3	outcome	ENSG00000118514 || id:eqtl-a-ENSG00000118514	Inverse variance weighted	4	2.38732e-05	0.00016408	0.884318	-0.000297723	0.00034547	1.00002	0.999702	1.00035
CLEC4C	12	7882011	7904201	0ai2yU	outcome	ENSG00000198178 || id:eqtl-a-ENSG00000198178	Inverse variance weighted	15	-1.0575e-05	7.37068e-05	0.885916	-0.00015504	0.00013389	0.999989	0.999845	1.00013
CD274	9	5450503	5470566	LxD22c	outcome	ENSG00000120217 || id:eqtl-a-ENSG00000120217	Inverse variance weighted	4	-5.52243e-05	0.000386127	0.886273	-0.000812032	0.000701584	0.999945	0.999188	1.0007
TLR3	4	186990306	187009223	mDF7sx	outcome	ENSG00000164342 || id:eqtl-a-ENSG00000164342	Inverse variance weighted	6	5.92187e-05	0.000414312	0.886344	-0.000752834	0.000871271	1.00006	0.999247	1.00087
ACACA	17	35441923	35766909	pKhUtH	outcome	ENSG00000132142 || id:eqtl-a-ENSG00000132142	Inverse variance weighted	5	-5.51645e-05	0.000386269	0.886437	-0.000812253	0.000701924	0.999945	0.999188	1.0007
MAP3K5	6	136878185	137113656	RgIB1J	outcome	ENSG00000197442 || id:eqtl-a-ENSG00000197442	Inverse variance weighted	5	2.56959e-05	0.000180377	0.886719	-0.000327843	0.000379235	1.00003	0.999672	1.00038
ICOS	2	204801471	204826300	tK5tnZ	outcome	ENSG00000163600 || id:eqtl-a-ENSG00000163600	Inverse variance weighted	3	-0.000111691	0.000789623	0.887515	-0.00165935	0.00143597	0.999888	0.998342	1.00144
TNFSF12	17	7452208	7464925	2sqql0	outcome	ENSG00000239697 || id:eqtl-a-ENSG00000239697	Inverse variance weighted	5	1.73439e-05	0.000123266	0.888104	-0.000224257	0.000258945	1.00002	0.999776	1.00026
BMP1	8	22022249	22069839	Tzdzyp	outcome	ENSG00000168487 || id:eqtl-a-ENSG00000168487	Inverse variance weighted	10	-4.85796e-05	0.000350646	0.889811	-0.000735845	0.000638686	0.999951	0.999264	1.00064
ULK2	17	19674142	19771249	ClIuQL	outcome	ENSG00000083290 || id:eqtl-a-ENSG00000083290	Inverse variance weighted	5	4.00286e-05	0.000289611	0.89007	-0.000527609	0.000607666	1.00004	0.999473	1.00061
MGAT4A	2	99235569	99347589	Vca23G	outcome	ENSG00000071073 || id:eqtl-a-ENSG00000071073	Inverse variance weighted	4	6.2294e-05	0.000452626	0.890534	-0.000824853	0.000949441	1.00006	0.999175	1.00095
POGLUT1	3	119187785	119213555	5sSIcu	outcome	ENSG00000163389 || id:eqtl-a-ENSG00000163389	Inverse variance weighted	9	-3.09633e-05	0.000225231	0.890656	-0.000472415	0.000410489	0.999969	0.999528	1.00041
TNFRSF18	1	1138888	1142071	KdjjgZ	outcome	ENSG00000186891 || id:eqtl-a-ENSG00000186891	Inverse variance weighted	3	4.50611e-05	0.000334327	0.892785	-0.00061022	0.000700343	1.00005	0.99939	1.0007
RAMP1	2	238767536	238820756	C9rI7N	outcome	ENSG00000132329 || id:eqtl-a-ENSG00000132329	Inverse variance weighted	7	-5.90014e-05	0.000438504	0.892966	-0.000918469	0.000800466	0.999941	0.999082	1.0008
SLK	10	105726959	105788991	YDWybX	outcome	ENSG00000065613 || id:eqtl-a-ENSG00000065613	Inverse variance weighted	4	3.24791e-05	0.000243701	0.893976	-0.000445175	0.000510133	1.00003	0.999555	1.00051
IGFBP2	2	217497551	217529159	wTd8W0	outcome	ENSG00000115457 || id:eqtl-a-ENSG00000115457	Inverse variance weighted	6	2.93267e-05	0.000220627	0.894253	-0.000403102	0.000461755	1.00003	0.999597	1.00046
LPAR3	1	85277285	85358896	2zYmEA	outcome	ENSG00000171517 || id:eqtl-a-ENSG00000171517	Inverse variance weighted	8	4.22642e-05	0.00031835	0.894383	-0.000581702	0.00066623	1.00004	0.999418	1.00067
CHI3L1	1	203148059	203155877	kKyMGw	outcome	ENSG00000133048 || id:eqtl-a-ENSG00000133048	Inverse variance weighted	8	1.94096e-05	0.000146385	0.894515	-0.000267505	0.000306324	1.00002	0.999733	1.00031
IGLC2	22	23243156	23243617	h6LR9D	outcome	ENSG00000211677 || id:eqtl-a-ENSG00000211677	Inverse variance weighted	7	-2.44034e-05	0.000187022	0.896184	-0.000390967	0.00034216	0.999976	0.999609	1.00034
LY9	1	160765864	160798051	ZezOJS	outcome	ENSG00000122224 || id:eqtl-a-ENSG00000122224	Inverse variance weighted	8	4.50931e-05	0.000345778	0.896242	-0.000632631	0.000722817	1.00005	0.999368	1.00072
AMPD3	11	10329860	10529126	effRHT	outcome	ENSG00000133805 || id:eqtl-a-ENSG00000133805	Inverse variance weighted	7	4.88951e-05	0.000376825	0.89676	-0.000689681	0.000787472	1.00005	0.999311	1.00079
BLK	8	11351510	11422113	hEArY7	outcome	ENSG00000136573 || id:eqtl-a-ENSG00000136573	Inverse variance weighted	20	-1.2412e-05	9.61114e-05	0.897245	-0.00020079	0.000175966	0.999988	0.999799	1.00018
LILRA6	19	54720737	54746649	0sbUz9	outcome	ENSG00000244482 || id:eqtl-a-ENSG00000244482	Inverse variance weighted	10	-3.30987e-05	0.000256856	0.897468	-0.000536536	0.000470339	0.999967	0.999464	1.00047
COL11A2	6	33130458	33160276	LDzslk	outcome	ENSG00000204248 || id:eqtl-a-ENSG00000204248	Inverse variance weighted	3	6.59184e-05	0.000512971	0.897751	-0.000939506	0.00107134	1.00007	0.999061	1.00107
EPHB6	7	142552792	142568847	UMH7zq	outcome	ENSG00000106123 || id:eqtl-a-ENSG00000106123	Inverse variance weighted	3	-0.000153034	0.00119764	0.898323	-0.00250041	0.00219434	0.999847	0.997503	1.0022
TEK	9	27109139	27230173	Duvwzf	outcome	ENSG00000120156 || id:eqtl-a-ENSG00000120156	Inverse variance weighted	26	1.2411e-05	9.7256e-05	0.898456	-0.000178211	0.000203033	1.00001	0.999822	1.0002
IFNGR1	6	137518621	137540586	FIs4hT	outcome	ENSG00000027697 || id:eqtl-a-ENSG00000027697	Inverse variance weighted	3	7.47044e-05	0.000589447	0.899149	-0.00108061	0.00123002	1.00007	0.99892	1.00123
PPWD1	5	64859063	64883376	gQxhUk	outcome	ENSG00000113593 || id:eqtl-a-ENSG00000113593	Inverse variance weighted	7	1.46197e-05	0.000115473	0.899251	-0.000211707	0.000240946	1.00001	0.999788	1.00024
KIR3DL2	19	55361898	55378662	L0CTCm	outcome	ENSG00000240403 || id:eqtl-a-ENSG00000240403	Inverse variance weighted	5	-2.24516e-05	0.000177431	0.899307	-0.000370217	0.000325313	0.999978	0.99963	1.00033
IFNG	12	68548548	68553527	pkRJ4P	outcome	ENSG00000111537 || id:eqtl-a-ENSG00000111537	Inverse variance weighted	3	-8.2999e-05	0.000658084	0.899635	-0.00137284	0.00120685	0.999917	0.998628	1.00121
CLEC11A	19	51226586	51228974	T5RMGm	outcome	ENSG00000105472 || id:eqtl-a-ENSG00000105472	Inverse variance weighted	6	4.58407e-05	0.000369899	0.901373	-0.000679161	0.000770842	1.00005	0.999321	1.00077
KCNJ10	1	160007257	160040038	7MLsac	outcome	ENSG00000177807 || id:eqtl-a-ENSG00000177807	Inverse variance weighted	5	4.62454e-05	0.000374011	0.901595	-0.000686816	0.000779307	1.00005	0.999313	1.00078
MPO	17	56347217	56358296	eElPDZ	outcome	ENSG00000005381 || id:eqtl-a-ENSG00000005381	Inverse variance weighted	5	-3.60237e-05	0.000295448	0.902955	-0.000615102	0.000543054	0.999964	0.999385	1.00054
KLHL7	7	23145353	23217533	IAkUTW	outcome	ENSG00000122550 || id:eqtl-a-ENSG00000122550	Inverse variance weighted	4	-3.0181e-05	0.000250178	0.903978	-0.000520531	0.000460169	0.99997	0.99948	1.00046
LTBP2	14	74964873	75079306	tOVHSG	outcome	ENSG00000119681 || id:eqtl-a-ENSG00000119681	Inverse variance weighted	5	-4.82571e-05	0.000400474	0.904087	-0.000833187	0.000736673	0.999952	0.999167	1.00074
COL6A2	21	47518011	47552763	TjnCKj	outcome	ENSG00000142173 || id:eqtl-a-ENSG00000142173	Inverse variance weighted	16	-2.43378e-05	0.000202927	0.904536	-0.000422074	0.000373398	0.999976	0.999578	1.00037
ERN1	17	62116502	62208179	6kEaPf	outcome	ENSG00000178607 || id:eqtl-a-ENSG00000178607	Inverse variance weighted	4	-5.22704e-05	0.000436489	0.90468	-0.000907789	0.000803248	0.999948	0.999093	1.0008
STYK1	12	10771538	10826917	jVQzgY	outcome	ENSG00000060140 || id:eqtl-a-ENSG00000060140	Inverse variance weighted	3	5.96565e-05	0.000507474	0.90642	-0.000934993	0.00105431	1.00006	0.999065	1.00105
HDGF	1	156711899	156736717	0htrYd	outcome	ENSG00000143321 || id:eqtl-a-ENSG00000143321	Inverse variance weighted	3	-8.82187e-05	0.000772061	0.909029	-0.00160146	0.00142502	0.999912	0.9984	1.00143
TMEM9B	11	8968841	8986558	WYfNZm	outcome	ENSG00000175348 || id:eqtl-a-ENSG00000175348	Inverse variance weighted	4	3.41592e-05	0.000299851	0.909301	-0.00055355	0.000621868	1.00003	0.999447	1.00062
SLC19A1	21	46913486	46964325	caR8d4	outcome	ENSG00000173638 || id:eqtl-a-ENSG00000173638	Inverse variance weighted	3	0.000116754	0.00103257	0.909974	-0.00190707	0.00214058	1.00012	0.998095	1.00214
ADAM28	8	24151553	24216531	OmJanh	outcome	ENSG00000042980 || id:eqtl-a-ENSG00000042980	Inverse variance weighted	6	-3.41647e-05	0.000306821	0.911338	-0.000635535	0.000567205	0.999966	0.999365	1.00057
SIRPA	20	1875154	1920543	ieu1DH	outcome	ENSG00000198053 || id:eqtl-a-ENSG00000198053	Inverse variance weighted	8	-2.67882e-05	0.000242177	0.911923	-0.000501456	0.00044788	0.999973	0.999499	1.00045
FYN	6	111981535	112194655	TqzfEa	outcome	ENSG00000010810 || id:eqtl-a-ENSG00000010810	Inverse variance weighted	3	-8.22272e-05	0.000746635	0.912306	-0.00154563	0.00138118	0.999918	0.998456	1.00138
FBN2	5	127593601	127994878	93hyvR	outcome	ENSG00000138829 || id:eqtl-a-ENSG00000138829	Inverse variance weighted	11	-9.12485e-06	8.54227e-05	0.914932	-0.000176553	0.000158304	0.999991	0.999823	1.00016
TRAC	14	23016447	23021097	SmhEby	outcome	ENSG00000229164 || id:eqtl-a-ENSG00000229164	Inverse variance weighted	4	6.86596e-05	0.000646603	0.915435	-0.00119868	0.001336	1.00007	0.998802	1.00134
MVD	16	88718343	88729569	yhMdDz	outcome	ENSG00000167508 || id:eqtl-a-ENSG00000167508	Inverse variance weighted	10	-3.47536e-05	0.000330109	0.916154	-0.000681766	0.000612259	0.999965	0.999318	1.00061
SRD5A3	4	56212276	56239263	GVhZcY	outcome	ENSG00000128039 || id:eqtl-a-ENSG00000128039	Inverse variance weighted	4	4.83265e-05	0.000471884	0.91843	-0.000876566	0.000973219	1.00005	0.999124	1.00097
ITPR3	6	33588142	33664351	znwmWc	outcome	ENSG00000096433 || id:eqtl-a-ENSG00000096433	Inverse variance weighted	13	-8.18546e-06	8.13422e-05	0.919844	-0.000167616	0.000151245	0.999992	0.999832	1.00015
CD84	1	160510885	160549306	K9feUq	outcome	ENSG00000066294 || id:eqtl-a-ENSG00000066294	Inverse variance weighted	3	-3.71571e-05	0.000375054	0.921082	-0.000772263	0.000697949	0.999963	0.999228	1.0007
GALC	14	88304164	88460009	hEwkHs	outcome	ENSG00000054983 || id:eqtl-a-ENSG00000054983	Inverse variance weighted	4	3.46215e-05	0.000356244	0.92258	-0.000663616	0.000732859	1.00003	0.999337	1.00073
IL10RB	21	34638663	34669539	2aNBR9	outcome	ENSG00000243646 || id:eqtl-a-ENSG00000243646	Inverse variance weighted	10	2.62866e-05	0.000270631	0.922623	-0.000504151	0.000556724	1.00003	0.999496	1.00056
GPX7	1	53068044	53074723	b8zFkW	outcome	ENSG00000116157 || id:eqtl-a-ENSG00000116157	Inverse variance weighted	3	1.1828e-05	0.000122742	0.923231	-0.000228746	0.000252402	1.00001	0.999771	1.00025
SERPINB6	6	2948393	2972090	wsnSwL	outcome	ENSG00000124570 || id:eqtl-a-ENSG00000124570	Inverse variance weighted	11	-6.88419e-06	7.27274e-05	0.924587	-0.00014943	0.000135662	0.999993	0.999851	1.00014
TLR2	4	154622652	154626851	ZULGDs	outcome	ENSG00000137462 || id:eqtl-a-ENSG00000137462	Inverse variance weighted	3	7.68818e-05	0.000812682	0.924631	-0.00151598	0.00166974	1.00008	0.998485	1.00167
CD9	12	6308881	6347425	MeCCGv	outcome	ENSG00000010278 || id:eqtl-a-ENSG00000010278	Inverse variance weighted	5	1.55427e-05	0.000166549	0.925648	-0.000310893	0.000341979	1.00002	0.999689	1.00034
ALDH9A1	1	165631453	165668100	imIHsh	outcome	ENSG00000143149 || id:eqtl-a-ENSG00000143149	Inverse variance weighted	13	-1.01543e-05	0.000112107	0.927829	-0.000229884	0.000209576	0.99999	0.99977	1.00021
TMED9	5	177019159	177023125	QtPl7T	outcome	ENSG00000184840 || id:eqtl-a-ENSG00000184840	Inverse variance weighted	4	1.61456e-05	0.000179855	0.92847	-0.000336371	0.000368662	1.00002	0.999664	1.00037
HIST1H3E	6	26225383	26225844	lUD3t7	outcome	ENSG00000196966 || id:eqtl-a-ENSG00000196966	Inverse variance weighted	4	-4.28516e-05	0.000486374	0.929794	-0.000996145	0.000910441	0.999957	0.999004	1.00091
SIK2	11	111473115	111601577	0lkd4b	outcome	ENSG00000170145 || id:eqtl-a-ENSG00000170145	Inverse variance weighted	3	2.58563e-05	0.000294008	0.929921	-0.000550399	0.000602112	1.00003	0.99945	1.0006
PTPN2	18	12785477	12929642	YQGrUh	outcome	ENSG00000175354 || id:eqtl-a-ENSG00000175354	Inverse variance weighted	7	3.4797e-05	0.000396856	0.93013	-0.000743041	0.000812635	1.00003	0.999257	1.00081
VKORC1	16	31102163	31107301	dW1Y2I	outcome	ENSG00000167397 || id:eqtl-a-ENSG00000167397	Inverse variance weighted	3	8.10786e-05	0.000944429	0.931586	-0.00177	0.00193216	1.00008	0.998232	1.00193
RIOK1	6	7389729	7418270	Z3rLEe	outcome	ENSG00000124784 || id:eqtl-a-ENSG00000124784	Inverse variance weighted	3	3.07315e-05	0.000363366	0.9326	-0.000681465	0.000742929	1.00003	0.999319	1.00074
COL23A1	5	177664619	178017556	oKmZIW	outcome	ENSG00000050767 || id:eqtl-a-ENSG00000050767	Inverse variance weighted	8	-3.34094e-05	0.000396735	0.932889	-0.000811011	0.000744192	0.999967	0.999189	1.00074
PSEN2	1	227057885	227083806	wgA0Tj	outcome	ENSG00000143801 || id:eqtl-a-ENSG00000143801	Inverse variance weighted	4	6.76899e-05	0.000822958	0.934446	-0.00154531	0.00168069	1.00007	0.998456	1.00168
CAMK1D	10	12391481	12877545	45yrad	outcome	ENSG00000183049 || id:eqtl-a-ENSG00000183049	Inverse variance weighted	13	-1.5698e-05	0.000191327	0.934609	-0.0003907	0.000359304	0.999984	0.999609	1.00036
TCN2	22	31002825	31023265	BExtUH	outcome	ENSG00000185339 || id:eqtl-a-ENSG00000185339	Inverse variance weighted	6	1.3197e-05	0.000161809	0.934997	-0.000303948	0.000330342	1.00001	0.999696	1.00033
GSTZ1	14	77787227	77797940	4CTbqn	outcome	ENSG00000100577 || id:eqtl-a-ENSG00000100577	Inverse variance weighted	6	-1.22208e-05	0.000149968	0.935052	-0.000306157	0.000281716	0.999988	0.999694	1.00028
TYK2	19	10461209	10491352	RzTw1l	outcome	ENSG00000105397 || id:eqtl-a-ENSG00000105397	Inverse variance weighted	7	-1.84368e-05	0.000228254	0.935622	-0.000465814	0.000428941	0.999982	0.999534	1.00043
PPIL3	2	201735630	201754026	1y1FIY	outcome	ENSG00000240344 || id:eqtl-a-ENSG00000240344	Inverse variance weighted	5	8.62231e-06	0.000107368	0.935994	-0.000201818	0.000219063	1.00001	0.999798	1.00022
PDE3B	11	14665269	14892350	ItjUqV	outcome	ENSG00000152270 || id:eqtl-a-ENSG00000152270	Inverse variance weighted	3	3.53327e-05	0.000447673	0.937092	-0.000842107	0.000912773	1.00004	0.999158	1.00091
STK10	5	171469077	171615390	3SYakt	outcome	ENSG00000072786 || id:eqtl-a-ENSG00000072786	Inverse variance weighted	4	2.51706e-05	0.000349184	0.942535	-0.00065923	0.000709571	1.00003	0.999341	1.00071
PTPN13	4	87515468	87736324	RyDrv7	outcome	ENSG00000163629 || id:eqtl-a-ENSG00000163629	Inverse variance weighted	3	-4.72544e-05	0.00065564	0.942543	-0.00133231	0.0012378	0.999953	0.998669	1.00124
CTSB	8	11700033	11726957	qNFaj1	outcome	ENSG00000164733 || id:eqtl-a-ENSG00000164733	Inverse variance weighted	14	8.58281e-06	0.000119292	0.942643	-0.000225229	0.000242394	1.00001	0.999775	1.00024
LILRB4	19	55155340	55181810	BPcLpN	outcome	ENSG00000186818 || id:eqtl-a-ENSG00000186818	Inverse variance weighted	8	1.93569e-05	0.000269595	0.942761	-0.00050905	0.000547764	1.00002	0.999491	1.00055
TFF3	21	43731777	43735761	sfDvcU	outcome	ENSG00000160180 || id:eqtl-a-ENSG00000160180	Inverse variance weighted	4	-3.67891e-05	0.000514897	0.94304	-0.00104599	0.000972409	0.999963	0.998955	1.00097
IFITM1	11	313506	315272	q8xZTP	outcome	ENSG00000185885 || id:eqtl-a-ENSG00000185885	Inverse variance weighted	14	-1.27699e-05	0.000182137	0.944105	-0.000369758	0.000344218	0.999987	0.99963	1.00034
PTGIR	19	47123725	47128375	2174Tv	outcome	ENSG00000160013 || id:eqtl-a-ENSG00000160013	Inverse variance weighted	10	1.35172e-05	0.000195506	0.944879	-0.000369675	0.000396709	1.00001	0.99963	1.0004
FUCA1	1	24171567	24194784	sC3pvx	outcome	ENSG00000179163 || id:eqtl-a-ENSG00000179163	Inverse variance weighted	5	-9.51825e-06	0.000142153	0.946615	-0.000288138	0.000269102	0.99999	0.999712	1.00027
ADORA2A	22	24813847	24838328	STSzI6	outcome	ENSG00000128271 || id:eqtl-a-ENSG00000128271	Inverse variance weighted	3	-2.66176e-05	0.000398907	0.946799	-0.000808475	0.000755239	0.999973	0.999192	1.00076
ABCA1	9	107543283	107690518	PzkLhF	outcome	ENSG00000165029 || id:eqtl-a-ENSG00000165029	Inverse variance weighted	9	1.93475e-05	0.000294215	0.947569	-0.000557313	0.000596008	1.00002	0.999443	1.0006
EIF2AK1	7	6061881	6098861	QbbAa9	outcome	ENSG00000086232 || id:eqtl-a-ENSG00000086232	Inverse variance weighted	3	-3.76414e-05	0.000600787	0.950043	-0.00121518	0.0011399	0.999962	0.998786	1.00114
ACTN1	14	69340860	69446157	18PAxa	outcome	ENSG00000072110 || id:eqtl-a-ENSG00000072110	Inverse variance weighted	5	2.81477e-05	0.000452224	0.95037	-0.000858212	0.000914507	1.00003	0.999142	1.00091
CXCR6	3	45982425	45989845	5nSdt5	outcome	ENSG00000172215 || id:eqtl-a-ENSG00000172215	Inverse variance weighted	3	2.14349e-05	0.000357563	0.952198	-0.000679388	0.000722258	1.00002	0.999321	1.00072
KDSR	18	60994959	61034743	zqW81x	outcome	ENSG00000119537 || id:eqtl-a-ENSG00000119537	Inverse variance weighted	3	-1.73258e-05	0.000292543	0.952773	-0.00059071	0.000556058	0.999983	0.999409	1.00056
CHRNE	17	4801069	4806369	z8pRKy	outcome	ENSG00000108556 || id:eqtl-a-ENSG00000108556	Inverse variance weighted	3	-3.89915e-05	0.000674066	0.953872	-0.00136016	0.00128218	0.999961	0.998641	1.00128
PDCD1	2	242792033	242801060	cfjFY4	outcome	ENSG00000188389 || id:eqtl-a-ENSG00000188389	Inverse variance weighted	5	2.24242e-05	0.000390647	0.954224	-0.000743243	0.000788092	1.00002	0.999257	1.00079
HLA-DRB1	6	32546546	32557625	YNmdtR	outcome	ENSG00000196126 || id:eqtl-a-ENSG00000196126	Inverse variance weighted	10	7.71631e-06	0.000136908	0.955054	-0.000260623	0.000276055	1.00001	0.999739	1.00028
ADAMTS10	19	8645126	8675620	y1zbXu	outcome	ENSG00000142303 || id:eqtl-a-ENSG00000142303	Inverse variance weighted	4	4.1825e-05	0.000755069	0.955826	-0.00143811	0.00152176	1.00004	0.998563	1.00152
CHSY1	15	101715928	101792137	UAyl8V	outcome	ENSG00000131873 || id:eqtl-a-ENSG00000131873	Inverse variance weighted	14	1.01537e-05	0.000186913	0.956677	-0.000356195	0.000376503	1.00001	0.999644	1.00038
CDK5R1	17	30813637	30818274	Jgs6z7	outcome	ENSG00000176749 || id:eqtl-a-ENSG00000176749	Inverse variance weighted	10	-8.13096e-06	0.000150187	0.956825	-0.000302498	0.000286236	0.999992	0.999698	1.00029
ESR1	6	151977826	152450754	MNlBIV	outcome	ENSG00000091831 || id:eqtl-a-ENSG00000091831	Inverse variance weighted	3	2.76269e-05	0.00052768	0.958245	-0.00100663	0.00106188	1.00003	0.998994	1.00106
MAP4K5	14	50885219	51027844	9WFiWz	outcome	ENSG00000012983 || id:eqtl-a-ENSG00000012983	Inverse variance weighted	4	-2.67349e-05	0.000510936	0.958269	-0.00102817	0.000974699	0.999973	0.998972	1.00098
CD44	11	35160417	35253949	7EWKYZ	outcome	ENSG00000026508 || id:eqtl-a-ENSG00000026508	Inverse variance weighted	7	-1.63975e-05	0.000316814	0.958722	-0.000637353	0.000604558	0.999984	0.999363	1.0006
GLUL	1	182350839	182361341	3hQY1t	outcome	ENSG00000135821 || id:eqtl-a-ENSG00000135821	Inverse variance weighted	3	2.76361e-05	0.000537467	0.958992	-0.0010258	0.00108107	1.00003	0.998975	1.00108
C5	9	123714616	123812554	Ca38hz	outcome	ENSG00000106804 || id:eqtl-a-ENSG00000106804	Inverse variance weighted	4	-5.29154e-06	0.000103625	0.959274	-0.000208396	0.000197812	0.999995	0.999792	1.0002
KHK	2	27309615	27323640	PmcNdW	outcome	ENSG00000138030 || id:eqtl-a-ENSG00000138030	Inverse variance weighted	4	9.32436e-06	0.000190318	0.960924	-0.000363699	0.000382348	1.00001	0.999636	1.00038
ITK	5	156569944	156682201	ABuFrW	outcome	ENSG00000113263 || id:eqtl-a-ENSG00000113263	Inverse variance weighted	8	-1.31341e-05	0.000277856	0.962298	-0.000557732	0.000531464	0.999987	0.999442	1.00053
ANGPT1	8	108261721	108510283	fo8q2T	outcome	ENSG00000154188 || id:eqtl-a-ENSG00000154188	Inverse variance weighted	13	1.00075e-05	0.000218998	0.963552	-0.000419228	0.000439243	1.00001	0.999581	1.00044
CD101	1	117544382	117579167	8wkFX4	outcome	ENSG00000134256 || id:eqtl-a-ENSG00000134256	Inverse variance weighted	5	1.84498e-05	0.000406528	0.963801	-0.000778344	0.000815244	1.00002	0.999222	1.00082
SIK1	21	44834395	44847008	PiQxqz	outcome	ENSG00000142178 || id:eqtl-a-ENSG00000142178	Inverse variance weighted	4	2.66846e-05	0.000600047	0.964529	-0.00114941	0.00120278	1.00003	0.998851	1.0012
MMP25	16	3096682	3110727	jbLPD1	outcome	ENSG00000008516 || id:eqtl-a-ENSG00000008516	Inverse variance weighted	8	-7.40006e-06	0.000166516	0.964553	-0.000333771	0.000318971	0.999993	0.999666	1.00032
LGR6	1	202163029	202288909	seMz0x	outcome	ENSG00000133067 || id:eqtl-a-ENSG00000133067	Inverse variance weighted	5	-8.96429e-06	0.000204916	0.965107	-0.000410599	0.00039267	0.999991	0.999589	1.00039
CLCN2	3	184063973	184079439	Zdoei3	outcome	ENSG00000114859 || id:eqtl-a-ENSG00000114859	Inverse variance weighted	3	2.39635e-05	0.000547823	0.965109	-0.00104977	0.0010977	1.00002	0.998951	1.0011
CX3CR1	3	39304985	39323226	8hE3fO	outcome	ENSG00000168329 || id:eqtl-a-ENSG00000168329	Inverse variance weighted	9	-1.59024e-05	0.00036398	0.965151	-0.000729303	0.000697498	0.999984	0.999271	1.0007
MAK	6	10762956	10838764	TJOqbZ	outcome	ENSG00000111837 || id:eqtl-a-ENSG00000111837	Inverse variance weighted	5	9.77979e-06	0.000224358	0.965231	-0.000429962	0.000449522	1.00001	0.99957	1.00045
PRSS36	16	31150246	31161415	To1MaM	outcome	ENSG00000178226 || id:eqtl-a-ENSG00000178226	Inverse variance weighted	3	-2.25439e-05	0.00053792	0.966571	-0.00107687	0.00103178	0.999977	0.998924	1.00103
ACP2	11	47260853	47270457	39WINO	outcome	ENSG00000134575 || id:eqtl-a-ENSG00000134575	Inverse variance weighted	4	4.91749e-06	0.000121838	0.967805	-0.000233885	0.00024372	1	0.999766	1.00024
CHRNB1	17	7348380	7361026	ugyrCW	outcome	ENSG00000170175 || id:eqtl-a-ENSG00000170175	Inverse variance weighted	4	-7.47294e-06	0.000206469	0.971128	-0.000412151	0.000397206	0.999993	0.999588	1.0004
IGSF8	1	160061130	160068733	bAdoUo	outcome	ENSG00000162729 || id:eqtl-a-ENSG00000162729	Inverse variance weighted	4	1.73826e-05	0.000493858	0.971922	-0.000950579	0.000985344	1.00002	0.99905	1.00099
BTNL8	5	180326077	180377906	UZkuQT	outcome	ENSG00000113303 || id:eqtl-a-ENSG00000113303	Inverse variance weighted	6	-6.74707e-06	0.000193807	0.972229	-0.000386608	0.000373114	0.999993	0.999613	1.00037
FPR2	19	52255279	52273779	sClVHh	outcome	ENSG00000171049 || id:eqtl-a-ENSG00000171049	Inverse variance weighted	17	2.69374e-06	8.02386e-05	0.973219	-0.000154574	0.000159961	1	0.999845	1.00016
ALOX5	10	45869661	45941561	SVhIqR	outcome	ENSG00000012779 || id:eqtl-a-ENSG00000012779	Inverse variance weighted	4	-7.074e-06	0.000219551	0.974296	-0.000437395	0.000423247	0.999993	0.999563	1.00042
HIST1H4H	6	26281283	26285762	tOsejN	outcome	ENSG00000158406 || id:eqtl-a-ENSG00000158406	Inverse variance weighted	6	3.52155e-06	0.00012482	0.977492	-0.000241126	0.000248169	1	0.999759	1.00025
CTSH	15	79213400	79241916	TLRng8	outcome	ENSG00000103811 || id:eqtl-a-ENSG00000103811	Inverse variance weighted	5	5.59117e-06	0.000229855	0.980594	-0.000444925	0.000456107	1.00001	0.999555	1.00046
CCR3	3	46205096	46308197	Y0k5d5	outcome	ENSG00000183625 || id:eqtl-a-ENSG00000183625	Inverse variance weighted	6	1.84091e-06	7.64547e-05	0.98079	-0.00014801	0.000151692	1	0.999852	1.00015
EGLN3	14	34393437	34931980	JULut0	outcome	ENSG00000129521 || id:eqtl-a-ENSG00000129521	Inverse variance weighted	10	9.42411e-06	0.000391681	0.980804	-0.000758271	0.000777119	1.00001	0.999242	1.00078
VRK1	14	97263641	97398059	kEDl1Q	outcome	ENSG00000100749 || id:eqtl-a-ENSG00000100749	Inverse variance weighted	5	8.38861e-06	0.000351544	0.980963	-0.000680637	0.000697414	1.00001	0.99932	1.0007
P2RY12	3	151055168	151102600	OcOiSU	outcome	ENSG00000169313 || id:eqtl-a-ENSG00000169313	Inverse variance weighted	8	5.56316e-06	0.00023619	0.981209	-0.00045737	0.000468496	1.00001	0.999543	1.00047
IMPA2	18	11981024	12030876	vlMFKT	outcome	ENSG00000141401 || id:eqtl-a-ENSG00000141401	Inverse variance weighted	9	-3.72836e-06	0.000167591	0.982251	-0.000332207	0.00032475	0.999996	0.999668	1.00032
ATP1B1	1	169074935	169101960	WKEFIQ	outcome	ENSG00000143153 || id:eqtl-a-ENSG00000143153	Inverse variance weighted	7	3.76996e-06	0.000185646	0.983798	-0.000360096	0.000367636	1	0.99964	1.00037
CLCN1	7	143013219	143049176	lNUlJu	outcome	ENSG00000188037 || id:eqtl-a-ENSG00000188037	Inverse variance weighted	4	-5.76778e-06	0.000286742	0.983952	-0.000567782	0.000556246	0.999994	0.999432	1.00056
LILRB2	19	54777675	54785039	daD4hy	outcome	ENSG00000131042 || id:eqtl-a-ENSG00000131042	Inverse variance weighted	11	3.60267e-06	0.000198323	0.985507	-0.00038511	0.000392315	1	0.999615	1.00039
GYPE	4	144792020	144826716	HeWmTd	outcome	ENSG00000197465 || id:eqtl-a-ENSG00000197465	Inverse variance weighted	4	1.83723e-06	0.000103139	0.985788	-0.000200316	0.00020399	1	0.9998	1.0002
ULK4	3	41288090	42003922	7fi0X1	outcome	ENSG00000168038 || id:eqtl-a-ENSG00000168038	Inverse variance weighted	7	2.86771e-06	0.000172291	0.98672	-0.000334823	0.000340559	1	0.999665	1.00034
ANTXR2	4	80822303	81046608	CFUMdm	outcome	ENSG00000163297 || id:eqtl-a-ENSG00000163297	Inverse variance weighted	7	-2.53615e-06	0.000177901	0.988626	-0.000351222	0.000346149	0.999997	0.999649	1.00035
SLC40A1	2	190425305	190448484	eoddoo	outcome	ENSG00000138449 || id:eqtl-a-ENSG00000138449	Inverse variance weighted	3	2.71163e-06	0.000190481	0.988642	-0.000370632	0.000376055	1	0.999629	1.00038
LRRC4	7	127667124	127672160	WCg5Q4	outcome	ENSG00000128594 || id:eqtl-a-ENSG00000128594	Inverse variance weighted	3	5.5148e-06	0.000432703	0.989831	-0.000842583	0.000853613	1.00001	0.999158	1.00085
CSF2RB	22	37309670	37336491	WWDsjQ	outcome	ENSG00000100368 || id:eqtl-a-ENSG00000100368	Inverse variance weighted	3	5.43417e-06	0.000435167	0.990037	-0.000847494	0.000858362	1.00001	0.999153	1.00086
TPMT	6	18128542	18155305	pbIv7P	outcome	ENSG00000137364 || id:eqtl-a-ENSG00000137364	Inverse variance weighted	6	1.62838e-06	0.000162175	0.991989	-0.000316235	0.000319492	1	0.999684	1.00032
IL12RB2	1	67773047	67862583	7z2jwS	outcome	ENSG00000081985 || id:eqtl-a-ENSG00000081985	Inverse variance weighted	4	2.36768e-06	0.000268109	0.992954	-0.000523126	0.000527862	1	0.999477	1.00053
FCN1	9	137801431	137809809	6gY6p9	outcome	ENSG00000085265 || id:eqtl-a-ENSG00000085265	Inverse variance weighted	14	-6.67934e-07	8.07262e-05	0.993398	-0.000158891	0.000157555	0.999999	0.999841	1.00016
CD55	1	207494853	207534311	iZ36d7	outcome	ENSG00000196352 || id:eqtl-a-ENSG00000196352	Inverse variance weighted	4	6.86227e-07	9.24036e-05	0.994075	-0.000180425	0.000181797	1	0.99982	1.00018
ALOX15B	17	7942335	7952452	WMI5om	outcome	ENSG00000179593 || id:eqtl-a-ENSG00000179593	Inverse variance weighted	3	2.93126e-06	0.000471013	0.995035	-0.000920255	0.000926117	1	0.99908	1.00093
STK33	11	8413418	8615836	Obpz9r	outcome	ENSG00000130413 || id:eqtl-a-ENSG00000130413	Inverse variance weighted	7	1.62808e-06	0.000321466	0.995959	-0.000628446	0.000631702	1	0.999372	1.00063
CYP4V2	4	187112674	187134610	L4kIkX	outcome	ENSG00000145476 || id:eqtl-a-ENSG00000145476	Inverse variance weighted	16	3.14451e-07	0.000104302	0.997595	-0.000204117	0.000204746	1	0.999796	1.0002
ITPR1	3	4535032	4889524	2KueGW	outcome	ENSG00000150995 || id:eqtl-a-ENSG00000150995	Inverse variance weighted	5	8.7389e-07	0.000298954	0.997668	-0.000585076	0.000586824	1	0.999415	1.00059
M6PR	12	9092959	9102551	j8W8Us	outcome	ENSG00000003056 || id:eqtl-a-ENSG00000003056	Inverse variance weighted	6	3.89235e-07	0.000157637	0.99803	-0.000308579	0.000309358	1	0.999691	1.00031
P2RX6	22	21364097	21383119	gWmWGb	outcome	ENSG00000099957 || id:eqtl-a-ENSG00000099957	Inverse variance weighted	6	9.53991e-07	0.00045031	0.99831	-0.000881654	0.000883562	1	0.999119	1.00088
ADAMTS17	15	100511794	100882210	t63sIs	outcome	ENSG00000140470 || id:eqtl-a-ENSG00000140470	Inverse variance weighted	10	-3.96471e-07	0.000339351	0.999068	-0.000665524	0.000664732	1	0.999335	1.00066
